# Supplementary material for: Comparative transcriptome analyses reveal the genetic basis underlying the immune function of three amphibians’ skin
Source: PLoS One. 2017 Dec 21;12(12):e0190023. doi: 10.1371/journal.pone.0190023 (PMC5739465; doi:10.1371/journal.pone.0190023)
Supplement: S1 Table — (XLS) [file pone.0190023.s006.xls]

## Sheet: Sheet1
Table S1 KEGG classification of all assembled unigenes from three amphibian skin libraries.
Pathway Hierarchy1	Pathway Hierarchy2	KEGG Pathway	Pathway ID	unigene number
				A. davidianus	B. gargarizans	R. Hallowell
Cellular Processes	Transport and catabolism	Endocytosis	ko04144	427	442	451
Cellular Processes	Transport and catabolism	Phagosome	ko04145	429	434	448
Cellular Processes	Transport and catabolism	Lysosome	ko04142	281	308	281
Cellular Processes	Transport and catabolism	Peroxisome	ko04146	202	223	221
Cellular Processes	Transport and catabolism	Regulation of autophagy	ko04140	43	59	49
Cellular Processes	Cellular community	Focal adhesion	ko04510	546	451	464
Cellular Processes	Cellular community	Adherens junction	ko04520	212	213	240
Cellular Processes	Cellular community	Tight junction	ko04530	303	337	332
Cellular Processes	Cellular community	Gap junction	ko04540	219	167	196
Cellular Processes	Cell motility	Bacterial chemotaxis	ko02030	0	0	0
Cellular Processes	Cell motility	Flagellar assembly	ko02040	0	0	0
Cellular Processes	Cell motility	Regulation of actin cytoskeleton	ko04810	457	458	474
Cellular Processes	Cell growth and death	Cell cycle	ko04110	249	225	222
Cellular Processes	Cell growth and death	Cell cycle - yeast	ko04111	139	154	146
Cellular Processes	Cell growth and death	Cell cycle - Caulobacter	ko04112	9	10	6
Cellular Processes	Cell growth and death	Meiosis - yeast	ko04113	120	136	119
Cellular Processes	Cell growth and death	Oocyte meiosis	ko04114	242	243	256
Cellular Processes	Cell growth and death	Apoptosis	ko04210	184	177	179
Cellular Processes	Cell growth and death	p53 signaling pathway	ko04115	119	118	117
Genetic Information Processing	Transcription	RNA polymerase	ko03020	65	60	57
Genetic Information Processing	Transcription	Basal transcription factors	ko03022	63	78	62
Genetic Information Processing	Transcription	Spliceosome	ko03040	376	394	383
Genetic Information Processing	Translation	Ribosome	ko03010	655	666	740
Genetic Information Processing	Translation	Aminoacyl-tRNA biosynthesis	ko00970	88	99	111
Genetic Information Processing	Translation	RNA transport	ko03013	411	417	409
Genetic Information Processing	Translation	mRNA surveillance pathway	ko03015	210	223	205
Genetic Information Processing	Translation	Ribosome biogenesis in eukaryotes	ko03008	165	134	160
Genetic Information Processing	Replication and repair	DNA replication	ko03030	58	58	57
Genetic Information Processing	Replication and repair	Base excision repair	ko03410	65	67	80
Genetic Information Processing	Replication and repair	Nucleotide excision repair	ko03420	87	91	89
Genetic Information Processing	Replication and repair	Mismatch repair	ko03430	35	35	34
Genetic Information Processing	Replication and repair	Homologous recombination	ko03440	51	40	42
Genetic Information Processing	Replication and repair	Non-homologous end-joining	ko03450	31	27	25
Genetic Information Processing	Replication and repair	Fanconi anemia pathway	ko03460	114	80	92
Genetic Information Processing	Folding, sorting and degradation	Protein export	ko03060	49	58	63
Genetic Information Processing	Folding, sorting and degradation	Protein processing in endoplasmic reticulum	ko04141	428	487	488
Genetic Information Processing	Folding, sorting and degradation	SNARE interactions in vesicular transport	ko04130	52	65	62
Genetic Information Processing	Folding, sorting and degradation	Ubiquitin mediated proteolysis	ko04120	271	297	286
Genetic Information Processing	Folding, sorting and degradation	Sulfur relay system	ko04122	16	21	22
Genetic Information Processing	Folding, sorting and degradation	Proteasome	ko03050	113	142	138
Genetic Information Processing	Folding, sorting and degradation	RNA degradation	ko03018	142	185	171
Environmental Information Processing	Signal transduction	Two-component system	ko02020	38	53	47
Environmental Information Processing	Signal transduction	MAPK signaling pathway	ko04010	445	461	457
Environmental Information Processing	Signal transduction	MAPK signaling pathway - fly	ko04013	26	34	40
Environmental Information Processing	Signal transduction	MAPK signaling pathway - yeast	ko04011	30	29	22
Environmental Information Processing	Signal transduction	ErbB signaling pathway	ko04012	154	143	156
Environmental Information Processing	Signal transduction	Wnt signaling pathway	ko04310	284	299	294
Environmental Information Processing	Signal transduction	Notch signaling pathway	ko04330	106	85	110
Environmental Information Processing	Signal transduction	Hedgehog signaling pathway	ko04340	102	111	87
Environmental Information Processing	Signal transduction	TGF-beta signaling pathway	ko04350	132	128	148
Environmental Information Processing	Signal transduction	VEGF signaling pathway	ko04370	110	108	107
Environmental Information Processing	Signal transduction	Jak-STAT signaling pathway	ko04630	176	134	159
Environmental Information Processing	Signal transduction	Calcium signaling pathway	ko04020	350	358	404
Environmental Information Processing	Signal transduction	Phosphatidylinositol signaling system	ko04070	217	179	161
Environmental Information Processing	Signal transduction	mTOR signaling pathway	ko04150	125	109	123
Environmental Information Processing	Signal transduction	Plant hormone signal transduction	ko04075	0	0	0
Environmental Information Processing	Membrane transport	ABC transporters	ko02010	120	133	136
Environmental Information Processing	Membrane transport	Phosphotransferase system (PTS)	ko02060	0	0	0
Environmental Information Processing	Membrane transport	Bacterial secretion system	ko03070	5	4	6
Environmental Information Processing	Signaling molecules and interaction	Neuroactive ligand-receptor interaction	ko04080	290	323	354
Environmental Information Processing	Signaling molecules and interaction	Cytokine-cytokine receptor interaction	ko04060	261	201	232
Environmental Information Processing	Signaling molecules and interaction	ECM-receptor interaction	ko04512	218	157	169
Environmental Information Processing	Signaling molecules and interaction	Cell adhesion molecules (CAMs)	ko04514	216	203	219
Organismal Systems	Development	Dorso-ventral axis formation	ko04320	51	50	54
Organismal Systems	Development	Axon guidance	ko04360	269	246	221
Organismal Systems	Development	Osteoclast differentiation	ko04380	191	198	207
Organismal Systems	Digestive system	Salivary secretion	ko04970	229	185	206
Organismal Systems	Digestive system	Gastric acid secretion	ko04971	170	138	154
Organismal Systems	Digestive system	Pancreatic secretion	ko04972	203	179	176
Organismal Systems	Digestive system	Bile secretion	ko04976	158	145	154
Organismal Systems	Digestive system	Carbohydrate digestion and absorption	ko04973	96	60	89
Organismal Systems	Digestive system	Protein digestion and absorption	ko04974	177	136	169
Organismal Systems	Digestive system	Fat digestion and absorption	ko04975	46	55	56
Organismal Systems	Digestive system	Vitamin digestion and absorption	ko04977	35	39	32
Organismal Systems	Digestive system	Mineral absorption	ko04978	117	93	116
Organismal Systems	Endocrine system	Insulin signaling pathway	ko04910	305	311	328
Organismal Systems	Endocrine system	Adipocytokine signaling pathway	ko04920	113	108	114
Organismal Systems	Endocrine system	PPAR signaling pathway	ko03320	132	145	128
Organismal Systems	Endocrine system	GnRH signaling pathway	ko04912	181	186	194
Organismal Systems	Endocrine system	Progesterone-mediated oocyte maturation	ko04914	180	157	179
Organismal Systems	Endocrine system	Melanogenesis	ko04916	196	209	219
Organismal Systems	Endocrine system	Renin-angiotensin system	ko04614	49	28	38
Organismal Systems	Excretory system	Vasopressin-regulated water reabsorption	ko04962	98	105	105
Organismal Systems	Excretory system	Aldosterone-regulated sodium reabsorption	ko04960	103	73	92
Organismal Systems	Excretory system	Endocrine and other factor-regulated calcium reabsorption	ko04961	133	103	110
Organismal Systems	Excretory system	Proximal tubule bicarbonate reclamation	ko04964	83	66	72
Organismal Systems	Excretory system	Collecting duct acid secretion	ko04966	56	70	70
Organismal Systems	Environmental adaptation	Circadian rhythm	ko04710	50	57	69
Organismal Systems	Environmental adaptation	Circadian rhythm - fly	ko04711	28	37	29
Organismal Systems	Environmental adaptation	Circadian rhythm - plant	ko04712	15	10	15
Organismal Systems	Environmental adaptation	Plant-pathogen interaction	ko04626	71	71	92
Organismal Systems	Sensory system	Phototransduction	ko04744	37	51	50
Organismal Systems	Sensory system	Phototransduction - fly	ko04745	102	95	103
Organismal Systems	Sensory system	Olfactory transduction	ko04740	61	101	84
Organismal Systems	Sensory system	Taste transduction	ko04742	36	45	28
Organismal Systems	Immune system	Hematopoietic cell lineage	ko04640	119	110	141
Organismal Systems	Immune system	Complement and coagulation cascades	ko04610	109	129	185
Organismal Systems	Immune system	Toll-like receptor signaling pathway	ko04620	195	182	198
Organismal Systems	Immune system	NOD-like receptor signaling pathway	ko04621	186	132	218
Organismal Systems	Immune system	RIG-I-like receptor signaling pathway	ko04622	86	115	159
Organismal Systems	Immune system	Cytosolic DNA-sensing pathway	ko04623	79	63	79
Organismal Systems	Immune system	Natural killer cell mediated cytotoxicity	ko04650	168	151	196
Organismal Systems	Immune system	Antigen processing and presentation	ko04612	202	199	213
Organismal Systems	Immune system	T cell receptor signaling pathway	ko04660	203	174	188
Organismal Systems	Immune system	B cell receptor signaling pathway	ko04662	182	138	179
Organismal Systems	Immune system	Fc epsilon RI signaling pathway	ko04664	139	123	154
Organismal Systems	Immune system	Fc gamma R-mediated phagocytosis	ko04666	240	192	241
Organismal Systems	Immune system	Leukocyte transendothelial migration	ko04670	250	245	240
Organismal Systems	Immune system	Intestinal immune network for IgA production	ko04672	87	55	81
Organismal Systems	Immune system	Chemokine signaling pathway	ko04062	283	214	245
Organismal Systems	Nervous system	Glutamatergic synapse	ko04724	173	188	166
Organismal Systems	Nervous system	GABAergic synapse	ko04727	114	147	125
Organismal Systems	Nervous system	Cholinergic synapse	ko04725	187	178	193
Organismal Systems	Nervous system	Dopaminergic synapse	ko04728	255	286	261
Organismal Systems	Nervous system	Serotonergic synapse	ko04726	155	202	208
Organismal Systems	Nervous system	Long-term potentiation	ko04720	141	152	165
Organismal Systems	Nervous system	Long-term depression	ko04730	133	119	134
Organismal Systems	Nervous system	Retrograde endocannabinoid signaling	ko04723	139	134	122
Organismal Systems	Nervous system	Synaptic vesicle cycle	ko04721	130	156	143
Organismal Systems	Nervous system	Neurotrophin signaling pathway	ko04722	318	315	336
Organismal Systems	Circulatory system	Cardiac muscle contraction	ko04260	178	172	194
Organismal Systems	Circulatory system	Vascular smooth muscle contraction	ko04270	217	228	219
Metabolism	Nucleotide metabolism	Purine metabolism	ko00230	327	353	318
Metabolism	Nucleotide metabolism	Pyrimidine metabolism	ko00240	187	190	190
Metabolism	Metabolism of terpenoids and polyketides	Terpenoid backbone biosynthesis	ko00900	36	41	34
Metabolism	Metabolism of terpenoids and polyketides	Monoterpenoid biosynthesis	ko00902	0	0	0
Metabolism	Metabolism of terpenoids and polyketides	Sesquiterpenoid and triterpenoid biosynthesis	ko00909	6	7	13
Metabolism	Metabolism of terpenoids and polyketides	Diterpenoid biosynthesis	ko00904	0	0	0
Metabolism	Metabolism of terpenoids and polyketides	Carotenoid biosynthesis	ko00906	0	0	0
Metabolism	Metabolism of terpenoids and polyketides	Brassinosteroid biosynthesis	ko00905	0	0	0
Metabolism	Metabolism of terpenoids and polyketides	Insect hormone biosynthesis	ko00981	0	0	0
Metabolism	Metabolism of terpenoids and polyketides	Zeatin biosynthesis	ko00908	4	1	1
Metabolism	Metabolism of terpenoids and polyketides	Limonene and pinene degradation	ko00903	16	12	11
Metabolism	Metabolism of terpenoids and polyketides	Geraniol degradation	ko00281	7	9	6
Metabolism	Metabolism of terpenoids and polyketides	Biosynthesis of 12-, 14- and 16-membered macrolides	ko00522	0	0	0
Metabolism	Metabolism of terpenoids and polyketides	Biosynthesis of ansamycins	ko01051	3	5	5
Metabolism	Metabolism of terpenoids and polyketides	Biosynthesis of type II polyketide backbone	ko01056	0	0	0
Metabolism	Metabolism of terpenoids and polyketides	Biosynthesis of type II polyketide products	ko01057	0	0	0
Metabolism	Metabolism of terpenoids and polyketides	Tetracycline biosynthesis	ko00253	0	0	0
Metabolism	Metabolism of terpenoids and polyketides	Polyketide sugar unit biosynthesis	ko00523	1	1	2
Metabolism	Metabolism of terpenoids and polyketides	Biosynthesis of siderophore group nonribosomal peptides	ko01053	0	0	0
Metabolism	Metabolism of terpenoids and polyketides	Biosynthesis of vancomycin group antibiotics	ko01055	1	1	2
Metabolism	Glycan biosynthesis and metabolism	N-Glycan biosynthesis	ko00510	79	113	85
Metabolism	Glycan biosynthesis and metabolism	Various types of N-glycan biosynthesis	ko00513	66	81	71
Metabolism	Glycan biosynthesis and metabolism	Mucin type O-Glycan biosynthesis	ko00512	35	41	41
Metabolism	Glycan biosynthesis and metabolism	Other types of O-glycan biosynthesis	ko00514	60	65	70
Metabolism	Glycan biosynthesis and metabolism	Glycosaminoglycan biosynthesis - chondroitin sulfate / dermatan sulfate	ko00532	32	32	40
Metabolism	Glycan biosynthesis and metabolism	Glycosaminoglycan biosynthesis - heparan sulfate / heparin	ko00534	26	31	35
Metabolism	Glycan biosynthesis and metabolism	Glycosaminoglycan biosynthesis - keratan sulfate	ko00533	32	28	36
Metabolism	Glycan biosynthesis and metabolism	Glycosaminoglycan degradation	ko00531	31	39	41
Metabolism	Glycan biosynthesis and metabolism	Glycosylphosphatidylinositol(GPI)-anchor biosynthesis	ko00563	41	39	29
Metabolism	Glycan biosynthesis and metabolism	Glycosphingolipid biosynthesis - lacto and neolacto series	ko00601	53	56	57
Metabolism	Glycan biosynthesis and metabolism	Glycosphingolipid biosynthesis - globo series	ko00603	15	22	19
Metabolism	Glycan biosynthesis and metabolism	Glycosphingolipid biosynthesis - ganglio series	ko00604	18	19	31
Metabolism	Glycan biosynthesis and metabolism	Lipopolysaccharide biosynthesis	ko00540	0	0	0
Metabolism	Glycan biosynthesis and metabolism	Peptidoglycan biosynthesis	ko00550	0	0	0
Metabolism	Glycan biosynthesis and metabolism	Other glycan degradation	ko00511	33	28	32
Metabolism	Lipid metabolism	Fatty acid biosynthesis	ko00061	17	14	28
Metabolism	Lipid metabolism	Fatty acid elongation	ko00062	39	59	51
Metabolism	Lipid metabolism	Fatty acid degradation	ko00071	121	135	127
Metabolism	Lipid metabolism	Synthesis and degradation of ketone bodies	ko00072	17	23	21
Metabolism	Lipid metabolism	Cutin, suberine and wax biosynthesis	ko00073	4	1	2
Metabolism	Lipid metabolism	Steroid biosynthesis	ko00100	42	42	34
Metabolism	Lipid metabolism	Primary bile acid biosynthesis	ko00120	31	48	56
Metabolism	Lipid metabolism	Secondary bile acid biosynthesis	ko00121	0	0	0
Metabolism	Lipid metabolism	Steroid hormone biosynthesis	ko00140	74	72	96
Metabolism	Lipid metabolism	Glycerolipid metabolism	ko00561	109	119	95
Metabolism	Lipid metabolism	Glycerophospholipid metabolism	ko00564	134	140	132
Metabolism	Lipid metabolism	Ether lipid metabolism	ko00565	36	38	35
Metabolism	Lipid metabolism	Sphingolipid metabolism	ko00600	81	73	73
Metabolism	Lipid metabolism	Arachidonic acid metabolism	ko00590	73	123	128
Metabolism	Lipid metabolism	Linoleic acid metabolism	ko00591	41	55	67
Metabolism	Lipid metabolism	alpha-Linolenic acid metabolism	ko00592	20	22	25
Metabolism	Lipid metabolism	Biosynthesis of unsaturated fatty acids	ko01040	42	57	48
Metabolism	Energy metabolism	Oxidative phosphorylation	ko00190	320	330	339
Metabolism	Energy metabolism	Photosynthesis	ko00195	0	0	0
Metabolism	Energy metabolism	Photosynthesis - antenna proteins	ko00196	16	14	14
Metabolism	Energy metabolism	Carbon fixation in photosynthetic organisms	ko00710	108	139	118
Metabolism	Energy metabolism	Carbon fixation pathways in prokaryotes	ko00720	44	44	47
Metabolism	Energy metabolism	Methane metabolism	ko00680	95	111	121
Metabolism	Energy metabolism	Nitrogen metabolism	ko00910	54	71	61
Metabolism	Energy metabolism	Sulfur metabolism	ko00920	21	35	28
Metabolism	Metabolism of other amino acids	beta-Alanine metabolism	ko00410	85	93	93
Metabolism	Metabolism of other amino acids	Taurine and hypotaurine metabolism	ko00430	22	14	15
Metabolism	Metabolism of other amino acids	Phosphonate and phosphinate metabolism	ko00440	6	16	12
Metabolism	Metabolism of other amino acids	Selenocompound metabolism	ko00450	37	46	37
Metabolism	Metabolism of other amino acids	Cyanoamino acid metabolism	ko00460	15	16	12
Metabolism	Metabolism of other amino acids	D-Glutamine and D-glutamate metabolism	ko00471	11	7	9
Metabolism	Metabolism of other amino acids	D-Arginine and D-ornithine metabolism	ko00472	2	2	5
Metabolism	Metabolism of other amino acids	D-Alanine metabolism	ko00473	0	0	0
Metabolism	Metabolism of other amino acids	Glutathione metabolism	ko00480	111	136	134
Metabolism	Metabolism of cofactors and vitamins	Thiamine metabolism	ko00730	6	9	6
Metabolism	Metabolism of cofactors and vitamins	Riboflavin metabolism	ko00740	29	31	31
Metabolism	Metabolism of cofactors and vitamins	Vitamin B6 metabolism	ko00750	25	27	24
Metabolism	Metabolism of cofactors and vitamins	Nicotinate and nicotinamide metabolism	ko00760	89	86	73
Metabolism	Metabolism of cofactors and vitamins	Pantothenate and CoA biosynthesis	ko00770	41	36	35
Metabolism	Metabolism of cofactors and vitamins	Biotin metabolism	ko00780	2	2	3
Metabolism	Metabolism of cofactors and vitamins	Lipoic acid metabolism	ko00785	6	7	4
Metabolism	Metabolism of cofactors and vitamins	Folate biosynthesis	ko00790	19	22	24
Metabolism	Metabolism of cofactors and vitamins	One carbon pool by folate	ko00670	46	41	46
Metabolism	Metabolism of cofactors and vitamins	Retinol metabolism	ko00830	119	163	172
Metabolism	Metabolism of cofactors and vitamins	Porphyrin and chlorophyll metabolism	ko00860	90	83	81
Metabolism	Metabolism of cofactors and vitamins	Ubiquinone and other terpenoid-quinone biosynthesis	ko00130	11	12	19
Metabolism	Xenobiotics biodegradation and metabolism	Benzoate degradation	ko00362	25	28	28
Metabolism	Xenobiotics biodegradation and metabolism	Aminobenzoate degradation	ko00627	33	25	34
Metabolism	Xenobiotics biodegradation and metabolism	Fluorobenzoate degradation	ko00364	4	5	4
Metabolism	Xenobiotics biodegradation and metabolism	Chloroalkane and chloroalkene degradation	ko00625	29	28	24
Metabolism	Xenobiotics biodegradation and metabolism	Chlorocyclohexane and chlorobenzene degradation	ko00361	4	5	4
Metabolism	Xenobiotics biodegradation and metabolism	Toluene degradation	ko00623	4	5	4
Metabolism	Xenobiotics biodegradation and metabolism	Xylene degradation	ko00622	0	0	0
Metabolism	Xenobiotics biodegradation and metabolism	Nitrotoluene degradation	ko00633	2	2	1
Metabolism	Xenobiotics biodegradation and metabolism	Ethylbenzene degradation	ko00642	0	0	0
Metabolism	Xenobiotics biodegradation and metabolism	Styrene degradation	ko00643	10	8	8
Metabolism	Xenobiotics biodegradation and metabolism	Atrazine degradation	ko00791	0	0	0
Metabolism	Xenobiotics biodegradation and metabolism	Caprolactam degradation	ko00930	22	24	19
Metabolism	Xenobiotics biodegradation and metabolism	DDT degradation	ko00351	0	0	0
Metabolism	Xenobiotics biodegradation and metabolism	Bisphenol degradation	ko00363	1	2	1
Metabolism	Xenobiotics biodegradation and metabolism	Dioxin degradation	ko00621	0	0	0
Metabolism	Xenobiotics biodegradation and metabolism	Naphthalene degradation	ko00626	8	11	9
Metabolism	Xenobiotics biodegradation and metabolism	Polycyclic aromatic hydrocarbon degradation	ko00624	1	1	1
Metabolism	Xenobiotics biodegradation and metabolism	Metabolism of xenobiotics by cytochrome P450	ko00980	139	187	192
Metabolism	Amino acid metabolism	Alanine, aspartate and glutamate metabolism	ko00250	87	115	106
Metabolism	Amino acid metabolism	Glycine, serine and threonine metabolism	ko00260	86	111	114
Metabolism	Amino acid metabolism	Cysteine and methionine metabolism	ko00270	100	113	116
Metabolism	Amino acid metabolism	Valine, leucine and isoleucine degradation	ko00280	117	147	123
Metabolism	Amino acid metabolism	Valine, leucine and isoleucine biosynthesis	ko00290	20	13	13
Metabolism	Amino acid metabolism	Lysine biosynthesis	ko00300	7	14	10
Metabolism	Amino acid metabolism	Lysine degradation	ko00310	158	129	123
Metabolism	Amino acid metabolism	Arginine and proline metabolism	ko00330	136	182	176
Metabolism	Amino acid metabolism	Histidine metabolism	ko00340	49	59	54
Metabolism	Amino acid metabolism	Tyrosine metabolism	ko00350	94	122	132
Metabolism	Amino acid metabolism	Phenylalanine metabolism	ko00360	38	59	60
Metabolism	Amino acid metabolism	Tryptophan metabolism	ko00380	98	129	109
Metabolism	Amino acid metabolism	Phenylalanine, tyrosine and tryptophan biosynthesis	ko00400	16	22	25
Metabolism	Biosynthesis of other secondary metabolites	Phenylpropanoid biosynthesis	ko00940	6	13	4
Metabolism	Biosynthesis of other secondary metabolites	Stilbenoid, diarylheptanoid and gingerol biosynthesis	ko00945	0	0	0
Metabolism	Biosynthesis of other secondary metabolites	Flavonoid biosynthesis	ko00941	0	0	0
Metabolism	Biosynthesis of other secondary metabolites	Flavone and flavonol biosynthesis	ko00944	2	4	2
Metabolism	Biosynthesis of other secondary metabolites	Anthocyanin biosynthesis	ko00942	0	0	0
Metabolism	Biosynthesis of other secondary metabolites	Isoflavonoid biosynthesis	ko00943	0	0	0
Metabolism	Biosynthesis of other secondary metabolites	Indole alkaloid biosynthesis	ko00901	0	2	1
Metabolism	Biosynthesis of other secondary metabolites	Isoquinoline alkaloid biosynthesis	ko00950	28	43	46
Metabolism	Biosynthesis of other secondary metabolites	Tropane, piperidine and pyridine alkaloid biosynthesis	ko00960	16	16	20
Metabolism	Biosynthesis of other secondary metabolites	Acridone alkaloid biosynthesis	ko01058	0	0	0
Metabolism	Biosynthesis of other secondary metabolites	Caffeine metabolism	ko00232	19	11	7
Metabolism	Biosynthesis of other secondary metabolites	Betalain biosynthesis	ko00965	12	20	22
Metabolism	Biosynthesis of other secondary metabolites	Glucosinolate biosynthesis	ko00966	0	0	0
Metabolism	Biosynthesis of other secondary metabolites	Benzoxazinoid biosynthesis	ko00402	0	0	0
Metabolism	Biosynthesis of other secondary metabolites	Penicillin and cephalosporin biosynthesis	ko00311	2	2	5
Metabolism	Biosynthesis of other secondary metabolites	Clavulanic acid biosynthesis	ko00331	0	0	0
Metabolism	Biosynthesis of other secondary metabolites	Streptomycin biosynthesis	ko00521	28	27	24
Metabolism	Biosynthesis of other secondary metabolites	Butirosin and neomycin biosynthesis	ko00524	12	8	12
Metabolism	Biosynthesis of other secondary metabolites	Puromycin biosynthesis	ko00231	0	0	0
Metabolism	Biosynthesis of other secondary metabolites	Novobiocin biosynthesis	ko00401	1	3	6
Metabolism	Carbohydrate metabolism	Glycolysis / Gluconeogenesis	ko00010	237	260	252
Metabolism	Carbohydrate metabolism	Citrate cycle (TCA cycle)	ko00020	98	101	98
Metabolism	Carbohydrate metabolism	Pentose phosphate pathway	ko00030	96	116	97
Metabolism	Carbohydrate metabolism	Pentose and glucuronate interconversions	ko00040	54	59	46
Metabolism	Carbohydrate metabolism	Fructose and mannose metabolism	ko00051	83	91	84
Metabolism	Carbohydrate metabolism	Galactose metabolism	ko00052	64	64	64
Metabolism	Carbohydrate metabolism	Ascorbate and aldarate metabolism	ko00053	44	52	36
Metabolism	Carbohydrate metabolism	Starch and sucrose metabolism	ko00500	99	109	88
Metabolism	Carbohydrate metabolism	Amino sugar and nucleotide sugar metabolism	ko00520	105	110	110
Metabolism	Carbohydrate metabolism	Pyruvate metabolism	ko00620	124	135	138
Metabolism	Carbohydrate metabolism	Glyoxylate and dicarboxylate metabolism	ko00630	72	76	77
Metabolism	Carbohydrate metabolism	Propanoate metabolism	ko00640	89	89	101
Metabolism	Carbohydrate metabolism	Butanoate metabolism	ko00650	61	55	64
Metabolism	Carbohydrate metabolism	C5-Branched dibasic acid metabolism	ko00660	0	0	0
Metabolism	Carbohydrate metabolism	Inositol phosphate metabolism	ko00562	164	139	110
