# Supplementary material for: Comparative transcriptome analyses reveal the genetic basis underlying the immune function of three amphibians’ skin
Source: PLoS One. 2017 Dec 21;12(12):e0190023. doi: 10.1371/journal.pone.0190023 (PMC5739465; doi:10.1371/journal.pone.0190023)
Supplement: S2 Table — (XLS) [file pone.0190023.s007.xls]

## Sheet: a. conserved orthologs
Table S2 GO classification of conserved (a) and divergent (b) orthologs among the three amphibians.
a. GO classification of conserved orthologs of the three amphibians.
GO_class	GO_term	A. davidianus	B. gargarizans	R. Hallowell
molecular_function	GO:0003899(DNA-directed RNA polymerase activity)	3	5	5
molecular_function	GO:0034062(RNA polymerase activity)	3	5	5
molecular_function	GO:0001056(RNA polymerase III activity)	2	3	4
molecular_function	GO:0016893(endonuclease activity, active with either ribo- or deoxyribonucleic acids and producing 5'-phosphomonoesters)	3	3	0
molecular_function	GO:0001104(RNA polymerase II transcription cofactor activity)	3	3	0
molecular_function	GO:0001076(RNA polymerase II transcription factor binding transcription factor activity)	3	3	0
molecular_function	GO:0001227(RNA polymerase II transcription regulatory region sequence-specific DNA binding transcription factor activity involved in negative regulation of transcription)	0	2	0
molecular_function	GO:0016891(endoribonuclease activity, producing 5'-phosphomonoesters)	3	2	0
molecular_function	GO:0017172(cysteine dioxygenase activity)	0	1	1
molecular_function	GO:0004377(GDP-Man:Man3GlcNAc2-PP-Dol alpha-1,2-mannosyltransferase activity)	0	1	1
molecular_function	GO:0030731(guanidinoacetate N-methyltransferase activity)	0	1	1
molecular_function	GO:0008963(phospho-N-acetylmuramoyl-pentapeptide-transferase activity)	1	1	1
molecular_function	GO:0003975(UDP-N-acetylglucosamine-dolichyl-phosphate N-acetylglucosaminephosphotransferase activity)	1	1	1
molecular_function	GO:0036317(tyrosyl-RNA phosphodiesterase activity)	0	1	0
molecular_function	GO:0070260(5'-tyrosyl-DNA phosphodiesterase activity)	0	1	0
molecular_function	GO:0050479(glyceryl-ether monooxygenase activity)	0	1	0
molecular_function	GO:0004357(glutamate-cysteine ligase activity)	0	1	1
molecular_function	GO:0042781(3'-tRNA processing endoribonuclease activity)	0	1	1
molecular_function	GO:0097020(COPII adaptor activity)	0	1	1
molecular_function	GO:0070976(TIR domain binding)	0	1	1
molecular_function	GO:0050333(thiamin-triphosphatase activity)	0	1	1
molecular_function	GO:0004018(N6-(1,2-dicarboxyethyl)AMP AMP-lyase (fumarate-forming) activity)	1	1	1
molecular_function	GO:0070626((S)-2-(5-amino-1-(5-phospho-D-ribosyl)imidazole-4-carboxamido)succinate AMP-lyase (fumarate-forming) activity)	1	1	1
molecular_function	GO:0005095(GTPase inhibitor activity)	1	1	1
molecular_function	GO:0000026(alpha-1,2-mannosyltransferase activity)	0	1	1
molecular_function	GO:0070259(tyrosyl-DNA phosphodiesterase activity)	0	1	0
molecular_function	GO:0004521(endoribonuclease activity)	3	0	0
molecular_function	GO:0004540(ribonuclease activity)	3	0	0
molecular_function	GO:0008796(bis(5'-nucleosyl)-tetraphosphatase activity)	1	0	0
molecular_function	GO:0004799(thymidylate synthase activity)	1	0	1
molecular_function	GO:0008425(2-polyprenyl-6-methoxy-1,4-benzoquinone methyltransferase activity)	1	0	1
molecular_function	GO:0004163(diphosphomevalonate decarboxylase activity)	1	0	1
molecular_function	GO:0048270(methionine adenosyltransferase regulator activity)	1	0	1
molecular_function	GO:0018112(proline racemase activity)	1	0	0
molecular_function	GO:0042083(5,10-methylenetetrahydrofolate-dependent methyltransferase activity)	1	0	1
molecular_function	GO:0008169(C-methyltransferase activity)	1	0	1
molecular_function	GO:0030580(quinone cofactor methyltransferase activity)	1	0	1
molecular_function	GO:0016855(racemase and epimerase activity, acting on amino acids and derivatives)	1	0	0
molecular_function	GO:0036361(racemase activity, acting on amino acids and derivatives)	1	0	0
molecular_function	GO:0047661(amino-acid racemase activity)	1	0	0
molecular_function	GO:0008168(methyltransferase activity)	0	0	7
molecular_function	GO:0016741(transferase activity, transferring one-carbon groups)	0	0	7
molecular_function	GO:0008757(S-adenosylmethionine-dependent methyltransferase activity)	0	0	4
molecular_function	GO:0008565(protein transporter activity)	0	0	3
molecular_function	GO:1901641(ITP binding)	0	0	1
molecular_function	GO:0050072(m7G(5')pppN diphosphatase activity)	0	0	1
molecular_function	GO:1901640(XTP binding)	0	0	1
molecular_function	GO:0004797(thymidine kinase activity)	0	0	1
molecular_function	GO:0047280(nicotinamide phosphoribosyltransferase activity)	0	0	1
molecular_function	GO:0004333(fumarate hydratase activity)	0	0	1
molecular_function	GO:0004074(biliverdin reductase activity)	0	0	1
molecular_function	GO:0004583(dolichyl-phosphate-glucose-glycolipid alpha-glucosyltransferase activity)	0	0	1
molecular_function	GO:0035870(dITP diphosphatase activity)	0	0	1
molecular_function	GO:0098519(nucleotide phosphatase activity, acting on free nucleotides)	0	0	1
molecular_function	GO:0015204(urea transmembrane transporter activity)	0	0	1
molecular_function	GO:0016429(tRNA (adenine-N1-)-methyltransferase activity)	0	0	1
molecular_function	GO:0016842(amidine-lyase activity)	0	0	1
molecular_function	GO:0016426(tRNA (adenine) methyltransferase activity)	0	0	1
biological_process	GO:0048856(anatomical structure development)	14	19	22
biological_process	GO:0044767(single-organism developmental process)	0	22	26
biological_process	GO:0032502(developmental process)	0	22	26
biological_process	GO:0051641(cellular localization)	11	15	15
biological_process	GO:0009966(regulation of signal transduction)	9	13	13
biological_process	GO:0009967(positive regulation of signal transduction)	6	7	7
biological_process	GO:0023056(positive regulation of signaling)	6	7	7
biological_process	GO:0010647(positive regulation of cell communication)	6	7	7
biological_process	GO:0010646(regulation of cell communication)	9	13	13
biological_process	GO:0023051(regulation of signaling)	9	13	13
biological_process	GO:0006383(transcription from RNA polymerase III promoter)	2	3	4
biological_process	GO:0044283(small molecule biosynthetic process)	6	7	6
biological_process	GO:1902582(single-organism intracellular transport)	7	9	10
biological_process	GO:0030259(lipid glycosylation)	2	2	0
biological_process	GO:0006996(organelle organization)	14	18	0
biological_process	GO:0048583(regulation of response to stimulus)	0	13	13
biological_process	GO:0016482(cytoplasmic transport)	0	7	9
biological_process	GO:0070071(proton-transporting two-sector ATPase complex assembly)	0	2	2
biological_process	GO:0048584(positive regulation of response to stimulus)	6	7	7
biological_process	GO:0016043(cellular component organization)	0	23	28
biological_process	GO:0008033(tRNA processing)	0	4	0
biological_process	GO:0071840(cellular component organization or biogenesis)	0	24	33
biological_process	GO:0006888(ER to Golgi vesicle-mediated transport)	0	3	3
biological_process	GO:0042398(cellular modified amino acid biosynthetic process)	0	3	3
biological_process	GO:0018394(peptidyl-lysine acetylation)	0	3	3
biological_process	GO:0048193(Golgi vesicle transport)	0	4	4
biological_process	GO:0033365(protein localization to organelle)	0	5	7
biological_process	GO:0022904(respiratory electron transport chain)	0	3	0
biological_process	GO:0044707(single-multicellular organism process)	0	19	23
biological_process	GO:0051649(establishment of localization in cell)	10	12	13
biological_process	GO:0034504(protein localization to nucleus)	0	3	4
biological_process	GO:0043967(histone H4 acetylation)	0	2	2
biological_process	GO:0010256(endomembrane system organization)	0	4	4
biological_process	GO:0006605(protein targeting)	0	4	4
biological_process	GO:0034613(cellular protein localization)	0	9	10
biological_process	GO:0032501(multicellular organismal process)	0	19	23
biological_process	GO:1902531(regulation of intracellular signal transduction)	0	7	6
biological_process	GO:1902533(positive regulation of intracellular signal transduction)	5	4	0
biological_process	GO:0072594(establishment of protein localization to organelle)	0	4	6
biological_process	GO:0070727(cellular macromolecule localization)	0	9	10
biological_process	GO:0022900(electron transport chain)	0	3	0
biological_process	GO:0006473(protein acetylation)	0	3	3
biological_process	GO:0016053(organic acid biosynthetic process)	0	5	0
biological_process	GO:0046394(carboxylic acid biosynthetic process)	0	5	0
biological_process	GO:0034470(ncRNA processing)	0	5	6
biological_process	GO:0046907(intracellular transport)	0	10	12
biological_process	GO:0045333(cellular respiration)	0	4	4
biological_process	GO:0007030(Golgi organization)	0	2	2
biological_process	GO:0007275(multicellular organismal development)	0	16	19
biological_process	GO:0044711(single-organism biosynthetic process)	11	11	17
biological_process	GO:0019220(regulation of phosphate metabolic process)	0	9	8
biological_process	GO:0051174(regulation of phosphorus metabolic process)	0	9	8
biological_process	GO:0006790(sulfur compound metabolic process)	0	4	5
biological_process	GO:0033554(cellular response to stress)	0	9	8
biological_process	GO:0046439(L-cysteine metabolic process)	0	1	1
biological_process	GO:0043103(hypoxanthine salvage)	0	1	1
biological_process	GO:0006601(creatine biosynthetic process)	0	1	1
biological_process	GO:0019408(dolichol biosynthetic process)	1	1	1
biological_process	GO:0070346(positive regulation of fat cell proliferation)	1	1	1
biological_process	GO:2001274(negative regulation of glucose import in response to insulin stimulus)	1	1	1
biological_process	GO:2001171(positive regulation of ATP biosynthetic process)	0	1	1
biological_process	GO:0034414(tRNA 3'-trailer cleavage, endonucleolytic)	0	1	1
biological_process	GO:0042779(tRNA 3'-trailer cleavage)	0	1	1
biological_process	GO:0006121(mitochondrial electron transport, succinate to ubiquinone)	0	1	1
biological_process	GO:0045746(negative regulation of Notch signaling pathway)	0	1	1
biological_process	GO:2000973(regulation of pro-B cell differentiation)	0	1	1
biological_process	GO:1900181(negative regulation of protein localization to nucleus)	0	1	0
biological_process	GO:0006386(termination of RNA polymerase III transcription)	1	1	1
biological_process	GO:2000055(positive regulation of Wnt signaling pathway involved in dorsal/ventral axis specification)	0	1	0
biological_process	GO:0002003(angiotensin maturation)	0	1	1
biological_process	GO:0032914(positive regulation of transforming growth factor beta1 production)	0	1	1
biological_process	GO:0006600(creatine metabolic process)	0	1	1
biological_process	GO:0016094(polyprenol biosynthetic process)	1	1	1
biological_process	GO:0044381(glucose import in response to insulin stimulus)	1	1	1
biological_process	GO:2001273(regulation of glucose import in response to insulin stimulus)	1	1	1
biological_process	GO:0045979(positive regulation of nucleoside metabolic process)	0	1	1
biological_process	GO:2001169(regulation of ATP biosynthetic process)	0	1	1
biological_process	GO:0042780(tRNA 3'-end processing)	0	1	1
biological_process	GO:0044332(Wnt signaling pathway involved in dorsal/ventral axis specification)	0	1	0
biological_process	GO:2000053(regulation of Wnt signaling pathway involved in dorsal/ventral axis specification)	0	1	0
biological_process	GO:0001991(regulation of systemic arterial blood pressure by circulatory renin-angiotensin)	0	1	0
biological_process	GO:0002002(regulation of angiotensin levels in blood)	0	1	0
biological_process	GO:0060177(regulation of angiotensin metabolic process)	0	1	0
biological_process	GO:0032905(transforming growth factor beta1 production)	0	1	1
biological_process	GO:0032908(regulation of transforming growth factor beta1 production)	0	1	1
biological_process	GO:0071636(positive regulation of transforming growth factor beta production)	0	1	1
biological_process	GO:0051246(regulation of protein metabolic process)	0	8	7
biological_process	GO:0009060(aerobic respiration)	0	3	4
biological_process	GO:0017038(protein import)	3	3	4
biological_process	GO:0043543(protein acylation)	0	3	3
biological_process	GO:0060560(developmental growth involved in morphogenesis)	0	2	0
biological_process	GO:0042451(purine nucleoside biosynthetic process)	0	4	4
biological_process	GO:0046129(purine ribonucleoside biosynthetic process)	0	4	4
biological_process	GO:0018205(peptidyl-lysine modification)	0	3	3
biological_process	GO:0042326(negative regulation of phosphorylation)	0	3	3
biological_process	GO:0019348(dolichol metabolic process)	2	0	1
biological_process	GO:0016093(polyprenol metabolic process)	2	0	1
biological_process	GO:0010388(cullin deneddylation)	2	0	0
biological_process	GO:0006720(isoprenoid metabolic process)	3	0	2
biological_process	GO:0000338(protein deneddylation)	2	0	0
biological_process	GO:0048523(negative regulation of cellular process)	12	0	0
biological_process	GO:0044281(small molecule metabolic process)	14	0	20
biological_process	GO:0090502(RNA phosphodiester bond hydrolysis, endonucleolytic)	3	0	0
biological_process	GO:0032008(positive regulation of TOR signaling)	2	0	0
biological_process	GO:0048519(negative regulation of biological process)	12	0	0
biological_process	GO:0044255(cellular lipid metabolic process)	7	0	0
biological_process	GO:0008610(lipid biosynthetic process)	5	0	6
biological_process	GO:0006366(transcription from RNA polymerase II promoter)	7	0	7
biological_process	GO:0044710(single-organism metabolic process)	27	0	0
biological_process	GO:0070085(glycosylation)	4	0	0
biological_process	GO:0006629(lipid metabolic process)	8	0	8
biological_process	GO:0008299(isoprenoid biosynthetic process)	2	0	2
biological_process	GO:0090501(RNA phosphodiester bond hydrolysis)	3	0	0
biological_process	GO:0032006(regulation of TOR signaling)	2	0	0
biological_process	GO:0046165(alcohol biosynthetic process)	2	0	0
biological_process	GO:1901137(carbohydrate derivative biosynthetic process)	6	0	9
biological_process	GO:0030324(lung development)	2	0	0
biological_process	GO:0030323(respiratory tube development)	2	0	0
biological_process	GO:0019637(organophosphate metabolic process)	9	0	13
biological_process	GO:0006066(alcohol metabolic process)	3	0	0
biological_process	GO:0006231(dTMP biosynthetic process)	1	0	1
biological_process	GO:0000727(double-strand break repair via break-induced replication)	1	0	1
biological_process	GO:0045540(regulation of cholesterol biosynthetic process)	1	0	0
biological_process	GO:0006699(bile acid biosynthetic process)	1	0	0
biological_process	GO:0019287(isopentenyl diphosphate biosynthetic process, mevalonate pathway)	1	0	1
biological_process	GO:0042148(strand invasion)	1	0	0
biological_process	GO:0051598(meiotic recombination checkpoint)	1	0	1
biological_process	GO:0009176(pyrimidine deoxyribonucleoside monophosphate metabolic process)	1	0	1
biological_process	GO:0009177(pyrimidine deoxyribonucleoside monophosphate biosynthetic process)	1	0	1
biological_process	GO:0046073(dTMP metabolic process)	1	0	1
biological_process	GO:0090181(regulation of cholesterol metabolic process)	1	0	0
biological_process	GO:0009240(isopentenyl diphosphate biosynthetic process)	1	0	1
biological_process	GO:0046490(isopentenyl diphosphate metabolic process)	1	0	1
biological_process	GO:0033313(meiotic cell cycle checkpoint)	1	0	1
biological_process	GO:0045835(negative regulation of meiosis)	1	0	1
biological_process	GO:1901135(carbohydrate derivative metabolic process)	9	0	14
biological_process	GO:0055086(nucleobase-containing small molecule metabolic process)	8	0	12
biological_process	GO:0031929(TOR signaling)	2	0	0
biological_process	GO:1901564(organonitrogen compound metabolic process)	0	0	17
biological_process	GO:0010628(positive regulation of gene expression)	0	0	8
biological_process	GO:0044085(cellular component biogenesis)	0	0	15
biological_process	GO:1900180(regulation of protein localization to nucleus)	0	0	3
biological_process	GO:0009157(deoxyribonucleoside monophosphate biosynthetic process)	0	0	2
biological_process	GO:0009162(deoxyribonucleoside monophosphate metabolic process)	0	0	2
biological_process	GO:0048522(positive regulation of cellular process)	0	0	14
biological_process	GO:0042254(ribosome biogenesis)	0	0	6
biological_process	GO:0046324(regulation of glucose import)	0	0	2
biological_process	GO:0048731(system development)	0	0	14
biological_process	GO:0048518(positive regulation of biological process)	0	0	15
biological_process	GO:0010827(regulation of glucose transport)	0	0	2
biological_process	GO:0030177(positive regulation of Wnt signaling pathway)	0	0	3
biological_process	GO:0010604(positive regulation of macromolecule metabolic process)	0	0	9
biological_process	GO:0009117(nucleotide metabolic process)	0	0	11
biological_process	GO:0006753(nucleoside phosphate metabolic process)	0	0	11
biological_process	GO:0009394(2'-deoxyribonucleotide metabolic process)	0	0	2
biological_process	GO:0019692(deoxyribose phosphate metabolic process)	0	0	2
biological_process	GO:0009893(positive regulation of metabolic process)	0	0	9
biological_process	GO:0009451(RNA modification)	0	0	4
biological_process	GO:0030111(regulation of Wnt signaling pathway)	0	0	4
biological_process	GO:1901566(organonitrogen compound biosynthetic process)	0	0	9
biological_process	GO:0046323(glucose import)	0	0	2
biological_process	GO:0070121(Kupffer's vesicle development)	0	0	2
biological_process	GO:0008104(protein localization)	0	0	12
biological_process	GO:0032259(methylation)	0	0	7
biological_process	GO:0009262(deoxyribonucleotide metabolic process)	0	0	2
biological_process	GO:0048869(cellular developmental process)	0	0	12
biological_process	GO:0046890(regulation of lipid biosynthetic process)	0	0	2
biological_process	GO:0006886(intracellular protein transport)	0	0	8
biological_process	GO:0022613(ribonucleoprotein complex biogenesis)	0	0	6
biological_process	GO:0006606(protein import into nucleus)	0	0	3
biological_process	GO:0051170(nuclear import)	0	0	3
biological_process	GO:1902593(single-organism nuclear import)	0	0	3
biological_process	GO:0034660(ncRNA metabolic process)	0	0	6
biological_process	GO:0016055(Wnt signaling pathway)	0	0	5
biological_process	GO:0051186(cofactor metabolic process)	0	0	5
biological_process	GO:0015758(glucose transport)	0	0	2
biological_process	GO:0009653(anatomical structure morphogenesis)	0	0	10
biological_process	GO:0090407(organophosphate biosynthetic process)	0	0	7
biological_process	GO:0008645(hexose transport)	0	0	2
biological_process	GO:0090287(regulation of cellular response to growth factor stimulus)	0	0	2
biological_process	GO:0031328(positive regulation of cellular biosynthetic process)	0	0	6
biological_process	GO:0048513(organ development)	0	0	10
biological_process	GO:0009891(positive regulation of biosynthetic process)	0	0	6
biological_process	GO:0015749(monosaccharide transport)	0	0	2
biological_process	GO:0042306(regulation of protein import into nucleus)	0	0	2
biological_process	GO:0071702(organic substance transport)	0	0	13
biological_process	GO:0015031(protein transport)	0	0	10
biological_process	GO:0044270(cellular nitrogen compound catabolic process)	0	0	7
biological_process	GO:0032879(regulation of localization)	0	0	7
biological_process	GO:1901565(organonitrogen compound catabolic process)	0	0	7
biological_process	GO:0044272(sulfur compound biosynthetic process)	0	0	3
biological_process	GO:0046700(heterocycle catabolic process)	0	0	7
biological_process	GO:0032989(cellular component morphogenesis)	0	0	6
biological_process	GO:0019439(aromatic compound catabolic process)	0	0	7
biological_process	GO:2000233(negative regulation of rRNA processing)	0	0	1
biological_process	GO:0016077(snoRNA catabolic process)	0	0	1
biological_process	GO:0035863(dITP catabolic process)	0	0	1
biological_process	GO:0006382(adenosine to inosine editing)	0	0	1
biological_process	GO:0048769(sarcomerogenesis)	0	0	1
biological_process	GO:0010909(positive regulation of heparan sulfate proteoglycan biosynthetic process)	0	0	1
biological_process	GO:0043461(proton-transporting ATP synthase complex assembly)	0	0	1
biological_process	GO:0042167(heme catabolic process)	0	0	1
biological_process	GO:2000232(regulation of rRNA processing)	0	0	1
biological_process	GO:0035862(dITP metabolic process)	0	0	1
biological_process	GO:0016553(base conversion or substitution editing)	0	0	1
biological_process	GO:0010908(regulation of heparan sulfate proteoglycan biosynthetic process)	0	0	1
biological_process	GO:0042762(regulation of sulfur metabolic process)	0	0	1
biological_process	GO:0051176(positive regulation of sulfur metabolic process)	0	0	1
biological_process	GO:1902730(positive regulation of proteoglycan biosynthetic process)	0	0	1
biological_process	GO:0070272(proton-transporting ATP synthase complex biogenesis)	0	0	1
biological_process	GO:0046149(pigment catabolic process)	0	0	1
biological_process	GO:0070341(fat cell proliferation)	0	0	1
biological_process	GO:0070344(regulation of fat cell proliferation)	0	0	1
biological_process	GO:0010829(negative regulation of glucose transport)	0	0	1
biological_process	GO:0046325(negative regulation of glucose import)	0	0	1
biological_process	GO:0046100(hypoxanthine metabolic process)	0	0	1
biological_process	GO:0046101(hypoxanthine biosynthetic process)	0	0	1
biological_process	GO:0006040(amino sugar metabolic process)	0	0	2
biological_process	GO:0046822(regulation of nucleocytoplasmic transport)	0	0	2
biological_process	GO:0006796(phosphate-containing compound metabolic process)	0	0	22
biological_process	GO:0015980(energy derivation by oxidation of organic compounds)	0	0	4
biological_process	GO:0009968(negative regulation of signal transduction)	0	0	5
biological_process	GO:0045184(establishment of protein localization)	0	0	10
biological_process	GO:0010648(negative regulation of cell communication)	0	0	5
biological_process	GO:0023057(negative regulation of signaling)	0	0	5
biological_process	GO:0006793(phosphorus metabolic process)	0	0	22
biological_process	GO:0010563(negative regulation of phosphorus metabolic process)	0	0	3
biological_process	GO:0045936(negative regulation of phosphate metabolic process)	0	0	3
biological_process	GO:1901361(organic cyclic compound catabolic process)	0	0	7
biological_process	GO:0009163(nucleoside biosynthetic process)	0	0	4
biological_process	GO:0042455(ribonucleoside biosynthetic process)	0	0	4
biological_process	GO:1901659(glycosyl compound biosynthetic process)	0	0	4
biological_process	GO:0008284(positive regulation of cell proliferation)	0	0	3
biological_process	GO:0006357(regulation of transcription from RNA polymerase II promoter)	0	0	7
biological_process	GO:1901136(carbohydrate derivative catabolic process)	0	0	6
biological_process	GO:0007623(circadian rhythm)	0	0	2
biological_process	GO:0050793(regulation of developmental process)	0	0	6
biological_process	GO:0048585(negative regulation of response to stimulus)	0	0	5
biological_process	GO:0046128(purine ribonucleoside metabolic process)	0	0	7
biological_process	GO:0042278(purine nucleoside metabolic process)	0	0	7
biological_process	GO:0006732(coenzyme metabolic process)	0	0	4
biological_process	GO:0042325(regulation of phosphorylation)	0	0	5
biological_process	GO:0009119(ribonucleoside metabolic process)	0	0	7
biological_process	GO:0009108(coenzyme biosynthetic process)	0	0	3
biological_process	GO:0046709(IDP catabolic process)	0	0	1
biological_process	GO:0044208('de novo' AMP biosynthetic process)	0	0	1
biological_process	GO:0046326(positive regulation of glucose import)	0	0	1
biological_process	GO:0071918(urea transmembrane transport)	0	0	1
biological_process	GO:0051683(establishment of Golgi localization)	0	0	1
biological_process	GO:0090168(Golgi reassembly)	0	0	1
biological_process	GO:0006772(thiamine metabolic process)	0	0	1
biological_process	GO:0000917(barrier septum assembly)	0	0	1
biological_process	GO:1990168(protein K33-linked deubiquitination)	0	0	1
biological_process	GO:0035523(protein K29-linked deubiquitination)	0	0	1
biological_process	GO:0035413(positive regulation of catenin import into nucleus)	0	0	1
biological_process	GO:0051770(positive regulation of nitric-oxide synthase biosynthetic process)	0	0	1
biological_process	GO:0030947(regulation of vascular endothelial growth factor receptor signaling pathway)	0	0	1
biological_process	GO:0048873(homeostasis of number of cells within a tissue)	0	0	1
biological_process	GO:0006106(fumarate metabolic process)	0	0	1
biological_process	GO:0071763(nuclear membrane organization)	0	0	1
biological_process	GO:0046103(inosine biosynthetic process)	0	0	1
biological_process	GO:0090069(regulation of ribosome biogenesis)	0	0	1
biological_process	GO:0009155(purine deoxyribonucleotide catabolic process)	0	0	1
biological_process	GO:0009217(purine deoxyribonucleoside triphosphate catabolic process)	0	0	1
biological_process	GO:0046386(deoxyribose phosphate catabolic process)	0	0	1
biological_process	GO:0046707(IDP metabolic process)	0	0	1
biological_process	GO:0015840(urea transport)	0	0	1
biological_process	GO:0019755(one-carbon compound transport)	0	0	1
biological_process	GO:0051645(Golgi localization)	0	0	1
biological_process	GO:0042723(thiamine-containing compound metabolic process)	0	0	1
biological_process	GO:0090529(cell septum assembly)	0	0	1
biological_process	GO:0051767(nitric-oxide synthase biosynthetic process)	0	0	1
biological_process	GO:0051769(regulation of nitric-oxide synthase biosynthetic process)	0	0	1
biological_process	GO:0002328(pro-B cell differentiation)	0	0	1
biological_process	GO:0031325(positive regulation of cellular metabolic process)	0	0	7
biological_process	GO:0071229(cellular response to acid)	0	0	2
biological_process	GO:0033036(macromolecule localization)	0	0	12
biological_process	GO:0071103(DNA conformation change)	0	0	3
biological_process	GO:0016070(RNA metabolic process)	0	0	29
biological_process	GO:0010033(response to organic substance)	0	0	7
biological_process	GO:0070925(organelle assembly)	0	0	4
cellular_component	GO:0043231(intracellular membrane-bounded organelle)	53	73	77
cellular_component	GO:0043227(membrane-bounded organelle)	55	74	80
cellular_component	GO:0044424(intracellular part)	70	90	100
cellular_component	GO:0005737(cytoplasm)	40	62	66
cellular_component	GO:0070013(intracellular organelle lumen)	24	22	26
cellular_component	GO:0043233(organelle lumen)	24	22	26
cellular_component	GO:0031974(membrane-enclosed lumen)	24	22	26
cellular_component	GO:0043229(intracellular organelle)	60	77	84
cellular_component	GO:0043226(organelle)	61	78	87
cellular_component	GO:0005622(intracellular)	73	92	101
cellular_component	GO:0044422(organelle part)	42	47	53
cellular_component	GO:0044464(cell part)	74	95	104
cellular_component	GO:0005623(cell)	74	95	104
cellular_component	GO:0044446(intracellular organelle part)	41	46	51
cellular_component	GO:0005575(cellular_component)	80	107	113
cellular_component	GO:0044428(nuclear part)	24	22	26
cellular_component	GO:0031090(organelle membrane)	11	20	22
cellular_component	GO:0031981(nuclear lumen)	22	20	23
cellular_component	GO:1902494(catalytic complex)	10	16	15
cellular_component	GO:0044451(nucleoplasm part)	11	12	11
cellular_component	GO:0044444(cytoplasmic part)	31	39	45
cellular_component	GO:0012505(endomembrane system)	13	19	24
cellular_component	GO:0005654(nucleoplasm)	16	14	15
cellular_component	GO:0043234(protein complex)	31	33	36
cellular_component	GO:1990234(transferase complex)	8	9	10
cellular_component	GO:0005634(nucleus)	34	40	42
cellular_component	GO:0005666(DNA-directed RNA polymerase III complex)	2	3	4
cellular_component	GO:0032991(macromolecular complex)	38	37	41
cellular_component	GO:0098588(bounding membrane of organelle)	8	14	17
cellular_component	GO:0031301(integral component of organelle membrane)	0	5	7
cellular_component	GO:0031300(intrinsic component of organelle membrane)	0	5	7
cellular_component	GO:0000811(GINS complex)	0	2	2
cellular_component	GO:0005794(Golgi apparatus)	0	9	11
cellular_component	GO:0031261(DNA replication preinitiation complex)	0	2	2
cellular_component	GO:0000428(DNA-directed RNA polymerase complex)	4	4	5
cellular_component	GO:0030880(RNA polymerase complex)	4	4	5
cellular_component	GO:0055029(nuclear DNA-directed RNA polymerase complex)	4	4	5
cellular_component	GO:0016592(mediator complex)	3	3	2
cellular_component	GO:0030176(integral component of endoplasmic reticulum membrane)	0	3	4
cellular_component	GO:0005789(endoplasmic reticulum membrane)	0	7	9
cellular_component	GO:0042175(nuclear outer membrane-endoplasmic reticulum membrane network)	0	7	9
cellular_component	GO:0031227(intrinsic component of endoplasmic reticulum membrane)	0	3	4
cellular_component	GO:0005730(nucleolus)	6	6	8
cellular_component	GO:0005783(endoplasmic reticulum)	0	9	11
cellular_component	GO:0005665(DNA-directed RNA polymerase II, core complex)	2	2	0
cellular_component	GO:0031982(vesicle)	0	11	13
cellular_component	GO:0016020(membrane)	0	40	45
cellular_component	GO:0044432(endoplasmic reticulum part)	0	7	10
cellular_component	GO:0030134(ER to Golgi transport vesicle)	0	2	2
cellular_component	GO:0031410(cytoplasmic vesicle)	0	6	6
cellular_component	GO:0098589(membrane region)	0	7	9
cellular_component	GO:0017109(glutamate-cysteine ligase complex)	0	1	1
cellular_component	GO:0016021(integral component of membrane)	0	27	31
cellular_component	GO:0030008(TRAPP complex)	2	0	0
cellular_component	GO:0043228(non-membrane-bounded organelle)	21	0	23
cellular_component	GO:0043232(intracellular non-membrane-bounded organelle)	21	0	23
cellular_component	GO:0016591(DNA-directed RNA polymerase II, holoenzyme)	3	0	0
cellular_component	GO:0032993(protein-DNA complex)	5	0	0
cellular_component	GO:0008180(COP9 signalosome)	2	0	0
cellular_component	GO:0005694(chromosome)	7	0	7
cellular_component	GO:0044427(chromosomal part)	6	0	7
cellular_component	GO:0000775(chromosome, centromeric region)	3	0	0
cellular_component	GO:0044454(nuclear chromosome part)	0	0	5
cellular_component	GO:0000228(nuclear chromosome)	0	0	5
cellular_component	GO:0044425(membrane part)	0	0	35
cellular_component	GO:0031224(intrinsic component of membrane)	0	0	31
cellular_component	GO:0031988(membrane-bounded vesicle)	0	0	11
cellular_component	GO:0044431(Golgi apparatus part)	0	0	6
cellular_component	GO:0044233(ER-mitochondrion membrane contact site)	0	0	1
cellular_component	GO:0016513(core-binding factor complex)	0	0	1
cellular_component	GO:0033063(Rad51B-Rad51C-Rad51D-XRCC2 complex)	0	0	1
cellular_component	GO:0034455(t-UTP complex)	0	0	1
cellular_component	GO:0044452(nucleolar part)	0	0	2
cellular_component	GO:0000139(Golgi membrane)	0	0	5
cellular_component	GO:0044455(mitochondrial membrane part)	0	0	3
cellular_component	GO:0005657(replication fork)	0	0	2
cellular_component	GO:0016023(cytoplasmic membrane-bounded vesicle)	0	0	5
cellular_component	GO:0030896(checkpoint clamp complex)	0	0	1
cellular_component	GO:0048269(methionine adenosyltransferase complex)	0	0	1
cellular_component	GO:0044232(organelle membrane contact site)	0	0	1
cellular_component	GO:0033061(DNA recombinase mediator complex)	0	0	1

## Sheet: b. divergent orthologs
b. GO classification of divergent orthologs of the three amphibians.
GO_class	GO_term	A. davidianus	B. gargarizans	R. Hallowell
molecular_function	GO:0004519(endonuclease activity)	0	4	0
molecular_function	GO:0004518(nuclease activity)	0	5	0
molecular_function	GO:0008757(S-adenosylmethionine-dependent methyltransferase activity)	0	4	0
molecular_function	GO:0008168(methyltransferase activity)	0	6	0
molecular_function	GO:0016741(transferase activity, transferring one-carbon groups)	0	6	0
molecular_function	GO:0016788(hydrolase activity, acting on ester bonds)	0	8	0
molecular_function	GO:0016768(spermine synthase activity)	0	1	0
molecular_function	GO:0008420(CTD phosphatase activity)	0	1	0
molecular_function	GO:0004799(thymidylate synthase activity)	0	1	0
molecular_function	GO:0004333(fumarate hydratase activity)	0	1	0
molecular_function	GO:0042083(5,10-methylenetetrahydrofolate-dependent methyltransferase activity)	0	1	0
molecular_function	GO:0005540(hyaluronic acid binding)	2	0	0
biological_process	GO:0006974(cellular response to DNA damage stimulus)	0	9	8
biological_process	GO:0009219(pyrimidine deoxyribonucleotide metabolic process)	0	2	0
biological_process	GO:0009221(pyrimidine deoxyribonucleotide biosynthetic process)	0	2	0
biological_process	GO:0009263(deoxyribonucleotide biosynthetic process)	0	2	0
biological_process	GO:0009265(2'-deoxyribonucleotide biosynthetic process)	0	2	0
biological_process	GO:0046385(deoxyribose phosphate biosynthetic process)	0	2	0
biological_process	GO:0007049(cell cycle)	0	10	0
biological_process	GO:0009394(2'-deoxyribonucleotide metabolic process)	0	2	0
biological_process	GO:0019692(deoxyribose phosphate metabolic process)	0	2	0
biological_process	GO:0033554(cellular response to stress)	0	9	9
biological_process	GO:0009262(deoxyribonucleotide metabolic process)	0	2	0
biological_process	GO:0090305(nucleic acid phosphodiester bond hydrolysis)	0	5	0
biological_process	GO:0000077(DNA damage checkpoint)	0	3	0
biological_process	GO:0006281(DNA repair)	0	6	6
biological_process	GO:0031570(DNA integrity checkpoint)	0	3	0
biological_process	GO:0032259(methylation)	0	6	0
biological_process	GO:0033615(mitochondrial proton-transporting ATP synthase complex assembly)	0	1	0
biological_process	GO:0051106(positive regulation of DNA ligation)	0	1	0
biological_process	GO:0070940(dephosphorylation of RNA polymerase II C-terminal domain)	0	1	0
biological_process	GO:0006231(dTMP biosynthetic process)	0	1	0
biological_process	GO:0006235(dTTP biosynthetic process)	0	1	0
biological_process	GO:0006227(dUDP biosynthetic process)	0	1	0
biological_process	GO:0051598(meiotic recombination checkpoint)	0	1	0
biological_process	GO:0097310(cap2 mRNA methylation)	0	1	0
biological_process	GO:1902504(regulation of signal transduction involved in mitotic G2 DNA damage checkpoint)	0	1	0
biological_process	GO:0006106(fumarate metabolic process)	0	1	0
biological_process	GO:0051105(regulation of DNA ligation)	0	1	0
biological_process	GO:0009176(pyrimidine deoxyribonucleoside monophosphate metabolic process)	0	1	0
biological_process	GO:0009177(pyrimidine deoxyribonucleoside monophosphate biosynthetic process)	0	1	0
biological_process	GO:0046073(dTMP metabolic process)	0	1	0
biological_process	GO:0009211(pyrimidine deoxyribonucleoside triphosphate metabolic process)	0	1	0
biological_process	GO:0009212(pyrimidine deoxyribonucleoside triphosphate biosynthetic process)	0	1	0
biological_process	GO:0046075(dTTP metabolic process)	0	1	0
biological_process	GO:0046077(dUDP metabolic process)	0	1	0
biological_process	GO:0033313(meiotic cell cycle checkpoint)	0	1	0
biological_process	GO:0045835(negative regulation of meiosis)	0	1	0
biological_process	GO:0072425(signal transduction involved in G2 DNA damage checkpoint)	0	1	0
biological_process	GO:0072434(signal transduction involved in mitotic G2 DNA damage checkpoint)	0	1	0
biological_process	GO:0044271(cellular nitrogen compound biosynthetic process)	15	0	0
cellular_component	GO:0043231(intracellular membrane-bounded organelle)	27	48	43
cellular_component	GO:0043227(membrane-bounded organelle)	28	49	44
cellular_component	GO:0070013(intracellular organelle lumen)	10	19	15
cellular_component	GO:0043233(organelle lumen)	10	19	15
cellular_component	GO:0031974(membrane-enclosed lumen)	10	19	15
cellular_component	GO:0043229(intracellular organelle)	32	53	49
cellular_component	GO:0044424(intracellular part)	36	59	55
cellular_component	GO:0031981(nuclear lumen)	10	16	13
cellular_component	GO:0043226(organelle)	32	53	50
cellular_component	GO:0044446(intracellular organelle part)	0	32	0
cellular_component	GO:0044422(organelle part)	0	32	0
cellular_component	GO:0005622(intracellular)	40	60	55
cellular_component	GO:0044428(nuclear part)	11	17	0
cellular_component	GO:0005623(cell)	41	62	59
cellular_component	GO:0044464(cell part)	41	61	58
cellular_component	GO:0005634(nucleus)	19	30	30
cellular_component	GO:0005654(nucleoplasm)	0	10	8
cellular_component	GO:0005737(cytoplasm)	0	35	30
cellular_component	GO:0005575(cellular_component)	49	70	67
cellular_component	GO:0044444(cytoplasmic part)	0	26	22
cellular_component	GO:0031301(integral component of organelle membrane)	0	4	0
cellular_component	GO:0043228(non-membrane-bounded organelle)	0	20	0
cellular_component	GO:0043232(intracellular non-membrane-bounded organelle)	0	20	0
cellular_component	GO:0031300(intrinsic component of organelle membrane)	0	4	0
cellular_component	GO:0005763(mitochondrial small ribosomal subunit)	0	2	0
cellular_component	GO:0000314(organellar small ribosomal subunit)	0	2	0
cellular_component	GO:0045177(apical part of cell)	0	3	0
cellular_component	GO:0005739(mitochondrion)	0	10	0
cellular_component	GO:0044451(nucleoplasm part)	0	6	6
cellular_component	GO:0044427(chromosomal part)	0	6	0
cellular_component	GO:0005730(nucleolus)	0	5	0
cellular_component	GO:0000793(condensed chromosome)	0	3	0
cellular_component	GO:0032991(macromolecular complex)	0	25	0
cellular_component	GO:0005694(chromosome)	0	6	0
cellular_component	GO:0000313(organellar ribosome)	0	2	0
cellular_component	GO:0005761(mitochondrial ribosome)	0	2	0
cellular_component	GO:0097228(sperm principal piece)	0	1	0
cellular_component	GO:0097196(Shu complex)	0	1	0
cellular_component	GO:0016327(apicolateral plasma membrane)	0	1	0
