# Supplementary material for: Comparative transcriptome analyses reveal the genetic basis underlying the immune function of three amphibians’ skin
Source: PLoS One. 2017 Dec 21;12(12):e0190023. doi: 10.1371/journal.pone.0190023 (PMC5739465; doi:10.1371/journal.pone.0190023)
Supplement: S3 Table — (XLS) [file pone.0190023.s008.xls]

## Sheet: Sheet1
Table S3 Positive selected unigenes in A. davidianus (a), B. gargarizans (b), and R. Hallowell (c).
a. Positive selected unigenes in A. davidianus.								b. Positive selected unigenes in B. gargarizans.								c. Positive selected unigenes in R. Hallowell.
Sequence	FPKM	NR annotation	Ka/Ks	p.adj	GO(level2)	KEGG		Sequence	FPKM	NR annotation	Ka/Ks	p.adj	GO(level2)	KEGG		Sequence	FPKM	NR annotation	Ka/Ks	p.adj	GO(level2)	KEGG
TRINITY_DN78092_c0_g1_i1	0.83	PREDICTED: rho guanine nucleotide exchange factor 39 isoform X1 [Latimeria chalumnae]	1.54196	0.041344	GO:0044699(single-organism process)//GO:0098772(molecular function regulator)//GO:0050789(regulation of biological process)//GO:0009987(cellular process)//GO:0065007(biological regulation)//GO:0050896(response to stimulus)//GO:0023052(signaling)	-		TRINITY_DN7565_c0_g1_i1	0.71	PREDICTED: protein Shroom1 [Xenopus tropicalis]	1.16624	0.00670764	GO:0099512(supramolecular fiber)//GO:0044425(membrane part)//GO:0005623(cell)//GO:0044464(cell part)//GO:0016020(membrane)//GO:0043226(organelle)//GO:0044422(organelle part)//GO:0005488(binding)	-		TRINITY_DN134713_c0_g1_i1	10.06	PREDICTED: protein HEXIM1 [Xenopus tropicalis]	4.19898	2.3e-08	GO:0098772(molecular function regulator)//GO:0008152(metabolic process)//GO:0005623(cell)//GO:0009987(cellular process)//GO:0065007(biological regulation)//GO:0044464(cell part)//GO:0043226(organelle)//GO:0048519(negative regulation of biological process)//GO:0050789(regulation of biological process)//GO:0005488(binding)	-
TRINITY_DN43416_c0_g1_i1	1.32	PREDICTED: tumor necrosis factor receptor type 1-associated DEATH domain protein [Cuculus canorus]	3.20128	0.00135006	GO:0044699(single-organism process)//GO:0050789(regulation of biological process)//GO:0009987(cellular process)//GO:0065007(biological regulation)//GO:0048518(positive regulation of biological process)//GO:0050896(response to stimulus)//GO:0023052(signaling)	Signal transduction//Cell growth and death//Immune system//Endocrine system//Cancers//Infectious diseases		TRINITY_DN52045_c0_g1_i1	10.72	PREDICTED: thiamine transporter 2-like isoform X2 [Xenopus tropicalis]	1.48802	0.0192901	GO:0051179(localization)	Digestive system		TRINITY_DN70410_c2_g2_i1	5.45	interferon gamma receptor 1 [Xenopus tropicalis]	2.05033	0.020063	GO:0044699(single-organism process)//GO:0060089(molecular transducer activity)//GO:0044425(membrane part)//GO:0005623(cell)//GO:0009987(cellular process)//GO:0065007(biological regulation)//GO:0044464(cell part)//GO:0016020(membrane)//GO:0050789(regulation of biological process)//GO:0004871(signal transducer activity)//GO:0005488(binding)//GO:0050896(response to stimulus)//GO:0023052(signaling)	Signal transduction//Signaling molecules and interaction//Immune system//Development//Immune diseases//Infectious diseases
TRINITY_DN37147_c1_g1_i1	1.44	PREDICTED: monocyte to macrophage differentiation factor isoform X2 [Pelodiscus sinensis]	3.07206	9.69403e-05	GO:0044699(single-organism process)//GO:0032501(multicellular organismal process)//GO:0044425(membrane part)//GO:0016020(membrane)//GO:0009987(cellular process)//GO:0065007(biological regulation)//GO:0050789(regulation of biological process)//GO:0050896(response to stimulus)//GO:0023052(signaling)//GO:0032502(developmental process)	-		TRINITY_DN65600_c4_g4_i4	1.64	cell cycle checkpoint protein RAD1 [Xenopus tropicalis]	2.67551	0.0258668	GO:0044699(single-organism process)//GO:0071840(cellular component organization or biogenesis)//GO:0008152(metabolic process)//GO:0000003(reproduction)//GO:0022414(reproductive process)//GO:0032991(macromolecular complex)//GO:0005623(cell)//GO:0009987(cellular process)//GO:0031974(membrane-enclosed lumen)//GO:0065007(biological regulation)//GO:0044464(cell part)//GO:0050789(regulation of biologic…	Cell growth and death		TRINITY_DN689_c0_g1_i1	0.68	coiled-coil domain-containing protein 103 [Xenopus tropicalis]	1.70181	0.020063	GO:0044699(single-organism process)//GO:0032501(multicellular organismal process)//GO:0005623(cell)//GO:0009987(cellular process)//GO:0044464(cell part)//GO:0043226(organelle)//GO:0071840(cellular component organization or biogenesis)//GO:0032502(developmental process)	-
TRINITY_DN43064_c0_g1_i4	1.63	Transmembrane and coiled-coil domain-containing protein 3 [Tinamus guttatus]	1.69834	0.000788947	GO:0044699(single-organism process)//GO:0016020(membrane)//GO:0051179(localization)//GO:0005215(transporter activity)//GO:0044425(membrane part)	-		TRINITY_DN38043_c0_g1_i2	1.2	PREDICTED: intraflagellar transport protein 81 homolog [Xenopus tropicalis]	2.81442	0.000144059	GO:0044699(single-organism process)//GO:0051179(localization)//GO:0051704(multi-organism process)//GO:0000003(reproduction)//GO:0022414(reproductive process)//GO:0032991(macromolecular complex)//GO:0005623(cell)//GO:0009987(cellular process)//GO:0044464(cell part)//GO:0043226(organelle)//GO:0071840(cellular component organization or biogenesis)//GO:0044422(organelle part)//GO:0005488(binding)//GO…	-		TRINITY_DN36224_c0_g1_i1	0.29	solute carrier family 33 (acetyl-CoA transporter), member 1 [Xenopus laevis]	3.25696	0.030629	GO:0044699(single-organism process)//GO:0016020(membrane)//GO:0051179(localization)//GO:0005215(transporter activity)//GO:0044425(membrane part)	Glycan biosynthesis and metabolism
TRINITY_DN42957_c0_g2_i2	3.03	PREDICTED: phosphatidylinositol 4-kinase beta isoform X1 [Alligator mississippiensis]	2.17761	0.00987691	GO:0044699(single-organism process)//GO:0008152(metabolic process)//GO:0005623(cell)//GO:0009987(cellular process)//GO:0065007(biological regulation)//GO:0050789(regulation of biological process)//GO:0003824(catalytic activity)//GO:0050896(response to stimulus)//GO:0023052(signaling)	Carbohydrate metabolism//Signal transduction		TRINITY_DN68513_c0_g1_i3	1.66	PREDICTED: structural maintenance of chromosomes protein 2 isoform X1 [Xenopus tropicalis]	2.63433	2.19541e-19	GO:0044699(single-organism process)//GO:0032991(macromolecular complex)//GO:0005623(cell)//GO:0009987(cellular process)//GO:0044464(cell part)//GO:0043226(organelle)//GO:0071840(cellular component organization or biogenesis)//GO:0044422(organelle part)//GO:0005488(binding)	Cell growth and death		TRINITY_DN65547_c0_g2_i1	2.79	PREDICTED: transmembrane and coiled-coil domain-containing protein 3 [Xenopus tropicalis]	4.45985	1.95e-13	GO:0044699(single-organism process)//GO:0016020(membrane)//GO:0051179(localization)//GO:0005215(transporter activity)//GO:0044425(membrane part)	-
TRINITY_DN39176_c0_g1_i5	5.06	acid phosphatase 6, lysophosphatidic [Xenopus laevis]	2.3535	0.000453011	GO:0044699(single-organism process)//GO:0008152(metabolic process)//GO:0002376(immune system process)//GO:0005623(cell)//GO:0009987(cellular process)//GO:0044464(cell part)//GO:0043226(organelle)//GO:0003824(catalytic activity)//GO:0032502(developmental process)//GO:0032501(multicellular organismal process)	Metabolism of cofactors and vitamins		TRINITY_DN38705_c0_g1_i2	9.75	PREDICTED: surfeit locus protein 6 isoform X1 [Xenopus tropicalis]	1.68526	0.0220836	GO:0044699(single-organism process)//GO:0032501(multicellular organismal process)//GO:0005623(cell)//GO:0031974(membrane-enclosed lumen)//GO:0044464(cell part)//GO:0043226(organelle)//GO:0044422(organelle part)//GO:0032502(developmental process)	-		TRINITY_DN44005_c0_g1_i1	5.89	RecName: Full=Protein odr-4 homolog	3.48189	1.44e-06	GO:0044699(single-organism process)//GO:0016020(membrane)//GO:0005488(binding)//GO:0008152(metabolic process)//GO:0044425(membrane part)	-
TRINITY_DN40622_c0_g1_i1	1.06	PREDICTED: sphingosine-1-phosphate lyase 1 [Lepisosteus oculatus]	1.85994	5.43758e-06	GO:0044699(single-organism process)//GO:0003824(catalytic activity)//GO:0005488(binding)//GO:0008152(metabolic process)//GO:0009987(cellular process)	Lipid metabolism		TRINITY_DN58673_c0_g1_i1	5.89	FERM domain-containing protein 8 [Xenopus laevis]	1.88352	0.000787826	GO:0044699(single-organism process)//GO:0032501(multicellular organismal process)//GO:0005623(cell)//GO:0009987(cellular process)//GO:0065007(biological regulation)//GO:0044464(cell part)//GO:0043226(organelle)//GO:0048519(negative regulation of biological process)//GO:0050789(regulation of biological process)//GO:0050896(response to stimulus)//GO:0023052(signaling)//GO:0032502(developmental proc…	-		TRINITY_DN69528_c1_g1_i1	1.53	dystroglycan 1 precursor [Xenopus laevis]	1.21296	0.004272	GO:0044699(single-organism process)//GO:0009987(cellular process)//GO:0032991(macromolecular complex)//GO:0005623(cell)//GO:0044425(membrane part)//GO:0065007(biological regulation)//GO:0044464(cell part)//GO:0071840(cellular component organization or biogenesis)//GO:0016020(membrane)//GO:0005488(binding)//GO:0051179(localization)	Signaling molecules and interaction//Cardiovascular diseases
TRINITY_DN47557_c0_g1_i1	0.27	PREDICTED: Fanconi anemia group F protein isoform X1 [Xenopus tropicalis]	3.16422	1.24382e-06	GO:0032991(macromolecular complex)//GO:0005623(cell)//GO:0031974(membrane-enclosed lumen)//GO:0044464(cell part)//GO:0043226(organelle)//GO:0044422(organelle part)	Replication and repair		TRINITY_DN58556_c1_g1_i2	5.58	Unknown (protein for IMAGE:6950304), partial [Xenopus laevis]	2.13578	9.85573e-05	GO:0044699(single-organism process)//GO:0009987(cellular process)//GO:0008152(metabolic process)//GO:0050896(response to stimulus)	-		TRINITY_DN51002_c0_g1_i1	4.62	cell division cycle protein 23 homolog [Xenopus tropicalis]	3.88913	6.41e-09	GO:0044699(single-organism process)//GO:0008152(metabolic process)//GO:0032991(macromolecular complex)//GO:0005623(cell)//GO:0009987(cellular process)//GO:0065007(biological regulation)//GO:0044464(cell part)//GO:0050789(regulation of biological process)//GO:0043226(organelle)//GO:0071840(cellular component organization or biogenesis)//GO:0044422(organelle part)//GO:0051179(localization)	Folding, sorting and degradation//Cell growth and death//Endocrine system//Infectious diseases
TRINITY_DN45866_c0_g1_i2	4.2	PREDICTED: transmembrane protein 69 [Latimeria chalumnae]	2.40296	8.72849e-06	GO:0016020(membrane)//GO:0044425(membrane part)	-		TRINITY_DN117696_c0_g1_i1	23.4	PREDICTED: apoptosis-inducing factor 1, mitochondrial isoform X1 [Xenopus tropicalis]	2.27004	0.00163742	GO:0044699(single-organism process)//GO:0008152(metabolic process)//GO:0050789(regulation of biological process)//GO:0009987(cellular process)//GO:0065007(biological regulation)//GO:0005488(binding)	Cell growth and death		TRINITY_DN49198_c0_g2_i1	2.41	eukaryotic translation initiation factor 2D [Xenopus tropicalis]	1.84725	5.55e-07	GO:0044699(single-organism process)//GO:0008152(metabolic process)//GO:0032991(macromolecular complex)//GO:0005623(cell)//GO:0009987(cellular process)//GO:0031974(membrane-enclosed lumen)//GO:0044464(cell part)//GO:0043226(organelle)//GO:0071840(cellular component organization or biogenesis)//GO:0044422(organelle part)//GO:0005488(binding)	-
TRINITY_DN889_c0_g1_i1	0.39	origin recognition complex subunit 6 [Xenopus tropicalis]	2.96174	0.00592979	GO:0008152(metabolic process)//GO:0032991(macromolecular complex)//GO:0005623(cell)//GO:0009987(cellular process)//GO:0031974(membrane-enclosed lumen)//GO:0044464(cell part)//GO:0043226(organelle)//GO:0044422(organelle part)//GO:0005488(binding)	Cell growth and death		TRINITY_DN12733_c0_g2_i1	17.39	GPI-anchor transamidase precursor [Xenopus tropicalis]	1.9918	6.85185e-05	GO:0044699(single-organism process)//GO:0008152(metabolic process)//GO:0032501(multicellular organismal process)//GO:0032991(macromolecular complex)//GO:0005623(cell)//GO:0016020(membrane)//GO:0044425(membrane part)//GO:0009987(cellular process)//GO:0044464(cell part)//GO:0043226(organelle)//GO:0044422(organelle part)//GO:0003824(catalytic activity)//GO:0051179(localization)//GO:0050896(response …	Glycan biosynthesis and metabolism		TRINITY_DN58408_c0_g1_i1	1.49	GPI-anchor transamidase precursor [Xenopus tropicalis]	1.63922	0.014124	GO:0044699(single-organism process)//GO:0008152(metabolic process)//GO:0032501(multicellular organismal process)//GO:0032991(macromolecular complex)//GO:0005623(cell)//GO:0016020(membrane)//GO:0044425(membrane part)//GO:0009987(cellular process)//GO:0044464(cell part)//GO:0043226(organelle)//GO:0044422(organelle part)//GO:0003824(catalytic activity)//GO:0051179(localization)//GO:0050896(response …	Glycan biosynthesis and metabolism
TRINITY_DN33698_c0_g1_i1	6.01	PREDICTED: integrator complex subunit 10 isoform X3 [Alligator mississippiensis]	2.46965	6.64602e-12	GO:0008152(metabolic process)//GO:0032991(macromolecular complex)//GO:0005623(cell)//GO:0009987(cellular process)//GO:0031974(membrane-enclosed lumen)//GO:0044464(cell part)//GO:0043226(organelle)//GO:0044422(organelle part)	-		TRINITY_DN68747_c0_g2_i1	2.43	PREDICTED: DNA replication factor Cdt1 [Xenopus tropicalis]	2.51408	6.60934e-13	GO:0044699(single-organism process)//GO:0008152(metabolic process)//GO:0005623(cell)//GO:0009987(cellular process)//GO:0044464(cell part)//GO:0043226(organelle)//GO:0005488(binding)	-		TRINITY_DN34055_c0_g2_i1	1.78	PREDICTED: protein FAM83D [Xenopus tropicalis]	3.15158	0.000278	GO:0044699(single-organism process)//GO:0005623(cell)//GO:0009987(cellular process)//GO:0044464(cell part)//GO:0043226(organelle)//GO:0071840(cellular component organization or biogenesis)//GO:0044422(organelle part)	-
TRINITY_DN40956_c0_g1_i1	5.62	PREDICTED: mTERF domain-containing protein 2, partial [Chrysemys picta bellii]	2.68221	0.0188957	GO:0008152(metabolic process)//GO:0005623(cell)//GO:0009987(cellular process)//GO:0065007(biological regulation)//GO:0044464(cell part)//GO:0043226(organelle)//GO:0050789(regulation of biological process)//GO:0005488(binding)	-		TRINITY_DN19680_c0_g2_i1	10.86	PREDICTED: aprataxin and PNK-like factor isoform X1 [Xenopus tropicalis]	3.19722	0.000979642	GO:0044699(single-organism process)//GO:0008152(metabolic process)//GO:0002376(immune system process)//GO:0005623(cell)//GO:0009987(cellular process)//GO:0031974(membrane-enclosed lumen)//GO:0065007(biological regulation)//GO:0044464(cell part)//GO:0050789(regulation of biological process)//GO:0043226(organelle)//GO:0048518(positive regulation of biological process)//GO:0044422(organelle part)//G…	-		TRINITY_DN31744_c0_g1_i1	1.17	atonal 1 [Xenopus laevis]	3.58371	0.000148	GO:0044699(single-organism process)//GO:0005488(binding)//GO:0009987(cellular process)//GO:0032501(multicellular organismal process)//GO:0032502(developmental process)	-
TRINITY_DN28378_c0_g1_i2	1.65	PREDICTED: transcriptional adapter 3 [Protobothrops mucrosquamatus]	1.51767	0.0411936	GO:0008152(metabolic process)//GO:0005623(cell)//GO:0009987(cellular process)//GO:0065007(biological regulation)//GO:0044464(cell part)//GO:0043226(organelle)//GO:0050789(regulation of biological process)	-		TRINITY_DN68837_c2_g1_i1	8.76	acyl-Coenzyme A dehydrogenase, short/branched chain [Xenopus tropicalis]	2.99005	0.0192082	GO:0044699(single-organism process)//GO:0003824(catalytic activity)//GO:0005488(binding)//GO:0008152(metabolic process)	Overview//Lipid metabolism//Amino acid metabolism		TRINITY_DN49889_c0_g1_i4	2.29	PREDICTED: GPI mannosyltransferase 2 [Xenopus tropicalis]	2.57371	0.000317	GO:0044699(single-organism process)//GO:0003824(catalytic activity)//GO:0009987(cellular process)//GO:0008152(metabolic process)	Glycan biosynthesis and metabolism
TRINITY_DN36098_c0_g3_i1	3.56	PREDICTED: DDB1- and CUL4-associated factor 10, partial [Alligator sinensis]	3.27047	9.47085e-05	GO:0008152(metabolic process)//GO:0005623(cell)//GO:0009987(cellular process)//GO:0044464(cell part)//GO:0032991(macromolecular complex)	-		TRINITY_DN54729_c0_g1_i2	13.42	golgin subfamily A member 5 [Xenopus laevis]	2.70203	2.49511e-15	GO:0044425(membrane part)//GO:0005623(cell)//GO:0009987(cellular process)//GO:0044464(cell part)//GO:0016020(membrane)//GO:0043226(organelle)//GO:0071840(cellular component organization or biogenesis)//GO:0044422(organelle part)//GO:0005488(binding)//GO:0051179(localization)	-		TRINITY_DN60785_c0_g2_i1	1.41	PREDICTED: sphingosine-1-phosphate lyase 1 [Xenopus tropicalis]	2.66419	2.39e-06	GO:0044699(single-organism process)//GO:0003824(catalytic activity)//GO:0005488(binding)//GO:0008152(metabolic process)//GO:0009987(cellular process)	Lipid metabolism
TRINITY_DN45813_c0_g1_i2	1.56	PREDICTED: telomeric repeat-binding factor 2 isoform X2 [Aquila chrysaetos canadensis]	1.61081	0.0101807	GO:0008152(metabolic process)//GO:0005623(cell)//GO:0009987(cellular process)//GO:0031974(membrane-enclosed lumen)//GO:0065007(biological regulation)//GO:0044464(cell part)//GO:0043226(organelle)//GO:0071840(cellular component organization or biogenesis)//GO:0044422(organelle part)//GO:0005488(binding)//GO:0050896(response to stimulus)	-		TRINITY_DN140549_c0_g1_i1	17.42	PREDICTED: transmembrane protein 70, mitochondrial [Xenopus tropicalis]	3.04743	3.2362e-07	GO:0044425(membrane part)//GO:0005623(cell)//GO:0009987(cellular process)//GO:0031974(membrane-enclosed lumen)//GO:0044464(cell part)//GO:0043226(organelle)//GO:0071840(cellular component organization or biogenesis)//GO:0044422(organelle part)//GO:0016020(membrane)	-		TRINITY_DN70557_c3_g9_i1	4.39	glycerophosphocholine phosphodiesterase GPCPD1 [Xenopus tropicalis]	3.37076	0.000319	GO:0044699(single-organism process)//GO:0003824(catalytic activity)//GO:0005488(binding)//GO:0008152(metabolic process)	-
TRINITY_DN46230_c16_g3_i1	11.96	PREDICTED: SNARE-associated protein Snapin [Gallus gallus]	14.454	0.0249258	GO:0005623(cell)//GO:0051179(localization)//GO:0044464(cell part)//GO:0032991(macromolecular complex)	-		TRINITY_DN60217_c0_g1_i1	12.77	PREDICTED: putative sodium-coupled neutral amino acid transporter 10 isoform X2 [Xenopus tropicalis]	1.56912	8.52323e-07	GO:0016020(membrane)//GO:0051179(localization)//GO:0044425(membrane part)	-		TRINITY_DN116726_c0_g1_i1	0.86	PREDICTED: uncharacterized protein LOC101732168 [Xenopus tropicalis]	3.08545	0.025179	GO:0016020(membrane)//GO:0044425(membrane part)	-
TRINITY_DN24929_c0_g1_i1	5.72	39S ribosomal protein L40, mitochondrial [Xenopus tropicalis]	5.22136	3.79845e-13	GO:0005623(cell)//GO:0043226(organelle)//GO:0044464(cell part)//GO:0032991(macromolecular complex)	-		TRINITY_DN69411_c0_g1_i1	2.26	pecanex-like protein 4 [Xenopus laevis]	1.28618	3.50403e-05	GO:0016020(membrane)//GO:0044425(membrane part)	-		TRINITY_DN56464_c0_g1_i1	11.38	PREDICTED: translation initiation factor IF-3, mitochondrial isoform X1 [Xenopus tropicalis]	1.67626	0.038315	GO:0009987(cellular process)//GO:0005488(binding)//GO:0008152(metabolic process)	-
TRINITY_DN19969_c0_g1_i1	8.23	mitotic-spindle organizing protein 2B [Xenopus tropicalis]	2.90098	0.000111964	GO:0005623(cell)//GO:0043226(organelle)//GO:0044422(organelle part)//GO:0044464(cell part)//GO:0032991(macromolecular complex)	-		TRINITY_DN68068_c0_g2_i1	1.23	PREDICTED: uncharacterized protein LOC101732168 [Xenopus tropicalis]	1.59243	0.0117299	GO:0016020(membrane)//GO:0044425(membrane part)	-		TRINITY_DN41309_c0_g1_i1	24.3	28S ribosomal protein S18b, mitochondrial precursor [Rana catesbeiana]	2.73483	8.71e-06	GO:0008152(metabolic process)//GO:0032991(macromolecular complex)//GO:0005623(cell)//GO:0009987(cellular process)//GO:0044464(cell part)//GO:0043226(organelle)	Cancers
TRINITY_DN37599_c0_g1_i1	5.58	PREDICTED: golgin subfamily A member 2 isoform X4 [Chrysemys picta bellii]	1.84672	1.93581e-13	-	-		TRINITY_DN69852_c11_g7_i1	7.08	transmembrane protein 69 [Xenopus tropicalis]	1.96828	0.00178765	GO:0016020(membrane)//GO:0044425(membrane part)	-		TRINITY_DN57018_c0_g1_i1	8.26	polycomb protein eed-A [Xenopus laevis]	1.74338	2.25e-05	GO:0008152(metabolic process)//GO:0032991(macromolecular complex)//GO:0005623(cell)//GO:0009987(cellular process)//GO:0031974(membrane-enclosed lumen)//GO:0065007(biological regulation)//GO:0044464(cell part)//GO:0050789(regulation of biological process)//GO:0043226(organelle)//GO:0071840(cellular component organization or biogenesis)//GO:0044422(organelle part)	-
TRINITY_DN37177_c0_g1_i2	1.51	PREDICTED: CLK4-associating serine/arginine rich protein isoform X4 [Gekko japonicus]	2.84399	0.0378252	-	-		TRINITY_DN70049_c1_g1_i1	8.62	WW domain binding protein 11 [Xenopus tropicalis]	3.62826	3.17244e-15	GO:0009987(cellular process)//GO:0008152(metabolic process)	Transcription		TRINITY_DN59026_c0_g1_i1	35.94	RNA polymerase II-associated factor 1 homolog [Xenopus tropicalis]	2.63982	5.41e-11	GO:0008152(metabolic process)//GO:0032991(macromolecular complex)//GO:0005623(cell)//GO:0009987(cellular process)//GO:0031974(membrane-enclosed lumen)//GO:0065007(biological regulation)//GO:0044464(cell part)//GO:0050789(regulation of biological process)//GO:0043226(organelle)//GO:0048519(negative regulation of biological process)//GO:0048518(positive regulation of biological process)//GO:0044422…	-
TRINITY_DN42531_c0_g1_i2	2.03	PREDICTED: nuclear pore complex protein Nup160 isoform X1 [Chrysemys picta bellii]	1.49956	4.54594e-06	-	Translation		TRINITY_DN4089_c0_g1_i1	4.65	eukaryotic translation initiation factor 2D [Xenopus tropicalis]	1.88806	5.03959e-08	GO:0009987(cellular process)//GO:0005488(binding)//GO:0008152(metabolic process)	-		TRINITY_DN67577_c7_g1_i1	6.52	PREDICTED: integrator complex subunit 10 isoform X1 [Xenopus tropicalis]	3.58091	6.9e-19	GO:0008152(metabolic process)//GO:0032991(macromolecular complex)//GO:0005623(cell)//GO:0009987(cellular process)//GO:0031974(membrane-enclosed lumen)//GO:0044464(cell part)//GO:0043226(organelle)//GO:0044422(organelle part)	-
TRINITY_DN110551_c0_g1_i1	9.05	PREDICTED: uncharacterized protein C1orf131 homolog [Alligator sinensis]	2.37009	0.00666015	-	-		TRINITY_DN68889_c7_g2_i1	13.92	PREDICTED: DNA excision repair protein ERCC-1 isoform X1 [Xenopus tropicalis]	3.24465	0.000426201	GO:0008152(metabolic process)//GO:0044425(membrane part)//GO:0016020(membrane)//GO:0009987(cellular process)//GO:0044464(cell part)//GO:0043226(organelle)//GO:0005623(cell)//GO:0003824(catalytic activity)//GO:0005488(binding)//GO:0050896(response to stimulus)	Replication and repair		TRINITY_DN56972_c0_g1_i1	1.24	PREDICTED: H2.0-like homeobox protein isoform X2 [Xenopus tropicalis]	1.84437	0.003828	GO:0008152(metabolic process)//GO:0005623(cell)//GO:0009987(cellular process)//GO:0065007(biological regulation)//GO:0044464(cell part)//GO:0043226(organelle)//GO:0050789(regulation of biological process)//GO:0005488(binding)	-
TRINITY_DN38591_c0_g1_i1	2	PREDICTED: aspartyl/asparaginyl beta-hydroxylase isoform X12 [Chrysemys picta bellii]	2.298	9.49343e-07	-	-		TRINITY_DN162075_c0_g1_i1	16.09	28S ribosomal protein S18b, mitochondrial precursor [Rana catesbeiana]	2.35087	0.000405026	GO:0008152(metabolic process)//GO:0032991(macromolecular complex)//GO:0005623(cell)//GO:0009987(cellular process)//GO:0044464(cell part)//GO:0043226(organelle)	Cancers		TRINITY_DN48856_c0_g1_i1	9.45	39S ribosomal protein L40, mitochondrial [Xenopus tropicalis]	6.10012	3.71e-11	GO:0005623(cell)//GO:0043226(organelle)//GO:0044464(cell part)//GO:0032991(macromolecular complex)	-
TRINITY_DN37995_c0_g1_i1	4.62	PREDICTED: membralin isoform X1 [Chrysemys picta bellii]	2.59903	0.00525406	-	-		TRINITY_DN160675_c0_g1_i1	28.86	RNA polymerase II-associated factor 1 homolog [Xenopus tropicalis]	1.87501	9.46419e-05	GO:0008152(metabolic process)//GO:0032991(macromolecular complex)//GO:0005623(cell)//GO:0009987(cellular process)//GO:0031974(membrane-enclosed lumen)//GO:0065007(biological regulation)//GO:0044464(cell part)//GO:0050789(regulation of biological process)//GO:0043226(organelle)//GO:0048519(negative regulation of biological process)//GO:0048518(positive regulation of biological process)//GO:0044422…	-		TRINITY_DN70742_c2_g1_i1	24.45	PREDICTED: complement component 1 Q subcomponent-binding protein, mitochondrial [Xenopus tropicalis]	2.42526	0.002353	GO:0005623(cell)//GO:0043226(organelle)//GO:0044464(cell part)//GO:0031974(membrane-enclosed lumen)//GO:0044422(organelle part)	Infectious diseases
TRINITY_DN28001_c0_g1_i2	0.81	PREDICTED: oocyte zinc finger protein XlCOF6-like isoform X1 [Chrysemys picta bellii]	3.08975	0.000818558	-	-		TRINITY_DN43945_c0_g1_i1	1.5	mediator of RNA polymerase II transcription subunit 29 [Xenopus laevis]	3.98242	0.0449408	GO:0008152(metabolic process)//GO:0032991(macromolecular complex)//GO:0005623(cell)//GO:0009987(cellular process)//GO:0031974(membrane-enclosed lumen)//GO:0065007(biological regulation)//GO:0044464(cell part)//GO:0050789(regulation of biological process)//GO:0043226(organelle)//GO:0044422(organelle part)	-		TRINITY_DN44897_c0_g1_i1	1.14	mitotic-spindle organizing protein 2B [Xenopus tropicalis]	3.04202	8e-07	GO:0005623(cell)//GO:0043226(organelle)//GO:0044422(organelle part)//GO:0044464(cell part)//GO:0032991(macromolecular complex)	-
TRINITY_DN47248_c3_g2_i1	5.12	PREDICTED: F-box/LRR-repeat protein 12 [Latimeria chalumnae]	1.85627	0.00045783	-	-		TRINITY_DN65978_c10_g22_i1	7.38	PREDICTED: integrator complex subunit 10 isoform X2 [Xenopus tropicalis]	2.74067	1.49846e-11	GO:0008152(metabolic process)//GO:0032991(macromolecular complex)//GO:0005623(cell)//GO:0009987(cellular process)//GO:0031974(membrane-enclosed lumen)//GO:0044464(cell part)//GO:0043226(organelle)//GO:0044422(organelle part)	-		TRINITY_DN55343_c0_g2_i1	9	programmed cell death 2 [Xenopus laevis]	2.39958	0.027299	GO:0005623(cell)//GO:0005488(binding)//GO:0044464(cell part)	-
TRINITY_DN25629_c0_g1_i2	5.98	PREDICTED: mediator of RNA polymerase II transcription subunit 16 isoform X2 [Pelodiscus sinensis]	2.15967	6.13856e-05	-	-		TRINITY_DN67257_c0_g1_i1	3.91	PREDICTED: cap-specific mRNA (nucleoside-2'-O-)-methyltransferase 2 [Xenopus tropicalis]	2.79087	1.3986e-06	GO:0008152(metabolic process)//GO:0005623(cell)//GO:0009987(cellular process)//GO:0044464(cell part)//GO:0043226(organelle)//GO:0003824(catalytic activity)	-		TRINITY_DN64511_c0_g1_i1	6.09	praja ring finger 2, E3 ubiquitin protein ligase [Xenopus laevis]	5.10373	9.69e-24	GO:0005488(binding)	-
TRINITY_DN45182_c5_g1_i1	3.25	PREDICTED: CCAAT/enhancer-binding protein zeta [Chrysemys picta bellii]	3.33934	7.17373e-13	-	-		TRINITY_DN67412_c9_g2_i1	5.65	DDB1- and CUL4-associated factor 10 [Xenopus tropicalis]	1.75327	0.0104117	GO:0008152(metabolic process)//GO:0005623(cell)//GO:0009987(cellular process)//GO:0044464(cell part)//GO:0032991(macromolecular complex)	-		TRINITY_DN134565_c0_g1_i1	13.81	phosphoglucomutase 3 [Xenopus laevis]	3.56852	3.29e-14	GO:0003824(catalytic activity)//GO:0005488(binding)//GO:0008152(metabolic process)	Carbohydrate metabolism
TRINITY_DN29949_c0_g1_i1	24.92	PREDICTED: dnaJ homolog subfamily C member 24 [Alligator sinensis]	2.86963	0.000864861	-	-		TRINITY_DN67318_c0_g3_i1	2.16	telomeric repeat-binding factor 2 [Xenopus tropicalis]	1.73189	1.0342e-05	GO:0008152(metabolic process)//GO:0005623(cell)//GO:0009987(cellular process)//GO:0031974(membrane-enclosed lumen)//GO:0065007(biological regulation)//GO:0044464(cell part)//GO:0043226(organelle)//GO:0071840(cellular component organization or biogenesis)//GO:0044422(organelle part)//GO:0005488(binding)//GO:0050896(response to stimulus)	-		TRINITY_DN65556_c0_g1_i1	0.97	PREDICTED: cap-specific mRNA (nucleoside-2'-O-)-methyltransferase 2 [Xenopus tropicalis]	2.27109	0.00078	GO:0003824(catalytic activity)	-
TRINITY_DN41230_c0_g1_i2	1.22	PREDICTED: NCK-interacting protein with SH3 domain isoform X2 [Alligator mississippiensis]	2.87006	0.04666	-	-		TRINITY_DN140019_c0_g1_i1	107.05	PREDICTED: complement component 1 Q subcomponent-binding protein, mitochondrial [Xenopus tropicalis]	3.2316	1.1477e-06	GO:0005623(cell)//GO:0043226(organelle)//GO:0044464(cell part)//GO:0031974(membrane-enclosed lumen)//GO:0044422(organelle part)	Infectious diseases		TRINITY_DN57679_c0_g1_i1	8.78	tRNA (cytosine(38)-C(5))-methyltransferase [Xenopus tropicalis]	2.22467	0.003177	GO:0003824(catalytic activity)	-
TRINITY_DN40223_c0_g2_i1	4.36	PREDICTED: E3 ubiquitin-protein ligase Praja-2 [Chrysemys picta bellii]	2.33632	0.0185351	-	-		TRINITY_DN67532_c4_g1_i1	14.1	PREDICTED: golgin subfamily A member 2 isoform X2 [Xenopus tropicalis]	2.04832	1.54355e-15	GO:0005623(cell)//GO:0043226(organelle)//GO:0044464(cell part)	-		TRINITY_DN61405_c0_g2_i1	2.71	methyltransferase-like protein 24 precursor [Xenopus tropicalis]	3.20263	4.88e-05	GO:0003824(catalytic activity)	-
TRINITY_DN42816_c0_g1_i2	4.64	Golgin subfamily A member 5 [Podiceps cristatus]	3.29763	9.53616e-18	-	-		TRINITY_DN87291_c0_g1_i1	0.36	chromobox protein homolog 6 [Xenopus tropicalis]	3.72666	0.00144172	GO:0005623(cell)//GO:0043226(organelle)//GO:0044464(cell part)	-		TRINITY_DN68111_c0_g1_i1	8.01	PREDICTED: nuclear pore complex protein Nup160 isoform X1 [Chrysemys picta bellii]	2.95003	3.48e-11	-	Translation
TRINITY_DN46537_c1_g3_i1	0.86	PREDICTED: RBBP8 N-terminal-like protein [Chelonia mydas]	2.46535	0.0220025	-	-		TRINITY_DN68127_c11_g1_i2	5.84	PREDICTED: peroxisomal membrane protein 4 [Xenopus tropicalis]	3.12471	0.0215846	GO:0005623(cell)//GO:0043226(organelle)//GO:0044425(membrane part)//GO:0044464(cell part)//GO:0016020(membrane)	Transport and catabolism		TRINITY_DN59084_c0_g1_i1	8.14	PREDICTED: nuclear pore complex protein Nup133 [Xenopus tropicalis]	1.98159	3.04e-06	-	Translation
TRINITY_DN46887_c0_g2_i2	6.27	PREDICTED: F-box only protein 22 [Chelonia mydas]	2.08471	1.20932e-05	-	-		TRINITY_DN45768_c0_g1_i1	18.15	PREDICTED: FACT complex subunit SSRP1 isoform X1 [Egretta garzetta]	1.70692	1.64964e-10	GO:0005623(cell)//GO:0005488(binding)//GO:0043226(organelle)//GO:0044464(cell part)	-		TRINITY_DN62223_c0_g2_i2	6.77	PREDICTED: U4/U6.U5 tri-snRNP-associated protein 2 [Xenopus tropicalis]	1.34476	0.010656	-	Transcription
TRINITY_DN26584_c0_g1_i1	7.11	PREDICTED: target of EGR1 protein 1 [Chelonia mydas]	3.06837	2.9389e-05	-	-		TRINITY_DN59232_c0_g1_i2	12.02	zinc finger protein ZPR1 [Xenopus tropicalis]	1.80046	3.32719e-05	GO:0005488(binding)	-		TRINITY_DN62732_c0_g1_i1	2.3	PREDICTED: exosome complex component RRP46 [Xenopus tropicalis]	4.62436	1e-07	-	Folding, sorting and degradation
TRINITY_DN118212_c0_g1_i1	0.56	Nuclear fragile X mental retardation-interacting protein 2, partial [Mesitornis unicolor]	3.12837	9.73387e-05	-	-		TRINITY_DN57011_c0_g1_i4	15.35	thymopoietin [Xenopus tropicalis]	1.66504	0.000240083	GO:0005488(binding)	-		TRINITY_DN61927_c1_g2_i3	12.08	PREDICTED: zinc finger protein 638 [Xenopus tropicalis]	3.32359	7.09e-09	-	-
TRINITY_DN43345_c1_g1_i1	1.34	PREDICTED: major facilitator superfamily domain-containing protein 12 [Latimeria chalumnae]	2.75689	0.023432	-	-		TRINITY_DN47868_c0_g3_i1	17.51	pyridoxal kinase [Xenopus tropicalis]	2.66852	0.00909404	GO:0003824(catalytic activity)//GO:0009987(cellular process)//GO:0008152(metabolic process)	Metabolism of cofactors and vitamins		TRINITY_DN69792_c0_g1_i2	1.98	PREDICTED: limbin isoform X3 [Chrysemys picta bellii]	2.39778	3.55e-05	-	-
TRINITY_DN92505_c0_g1_i1	9.35	PREDICTED: DDB1- and CUL4-associated factor 4 [Chrysemys picta bellii]	2.94451	0.0310792	-	-		TRINITY_DN60502_c0_g1_i2	3.03	PREDICTED: DNA-directed RNA polymerase III subunit RPC8 isoform X2 [Buceros rhinoceros silvestris]	3.63685	0.0105985	GO:0003824(catalytic activity)//GO:0005488(binding)//GO:0008152(metabolic process)//GO:0009987(cellular process)	Nucleotide metabolism//Transcription//Immune system//Infectious diseases		TRINITY_DN69218_c0_g1_i1	2.09	PREDICTED: coiled-coil and C2 domain-containing protein 2A [Xenopus tropicalis]	2.8171	5.52e-13	-	-
TRINITY_DN99459_c0_g1_i1	0.5	UPF0739 protein C1orf74 like protein [Chelonia mydas]	3.11195	0.0378252	-	-		TRINITY_DN65206_c0_g2_i1	3.39	PREDICTED: translation factor GUF1, mitochondrial [Xenopus tropicalis]	3.30594	3.35757e-09	GO:0003824(catalytic activity)//GO:0005488(binding)	-		TRINITY_DN68903_c0_g1_i2	1.04	PREDICTED: ankyrin repeat and SAM domain-containing protein 3 [Xenopus tropicalis]	1.5774	5.69e-07	-	-
TRINITY_DN20064_c0_g2_i1	0.72	HLA-B associated transcript 5 [Xenopus tropicalis]	3.50312	7.14304e-25	-	-		TRINITY_DN116833_c0_g1_i1	8.71	NADH dehydrogenase [ubiquinone] 1 alpha subcomplex assembly factor 5 [Xenopus tropicalis]	2.56008	4.64393e-06	GO:0003824(catalytic activity)	-		TRINITY_DN69011_c0_g1_i1	1.42	PREDICTED: aspartyl/asparaginyl beta-hydroxylase [Chelonia mydas]	3.70318	1.56e-07	-	-
TRINITY_DN44843_c1_g1_i2	1.56	PREDICTED: RING finger protein 37 isoform X1 [Chrysemys picta bellii]	1.49574	0.000140689	-	Folding, sorting and degradation		TRINITY_DN44718_c0_g2_i1	5.06	PREDICTED: mono [ADP-ribose] polymerase PARP16 [Xenopus tropicalis]	1.92931	0.000105211	GO:0003824(catalytic activity)	-		TRINITY_DN70859_c9_g10_i2	15.51	HEAT repeat-containing protein 3 [Xenopus tropicalis]	2.35559	5.86e-11	-	-
TRINITY_DN44940_c0_g2_i2	0.88	Uncharacterized protein C7orf26, partial [Tyto alba]	2.31511	0.00505799	-	-		TRINITY_DN61387_c0_g4_i3	5.81	uncharacterized protein LOC414475 [Xenopus laevis]	3.67514	0.0017521	GO:0003824(catalytic activity)	-		TRINITY_DN67701_c0_g1_i1	3.75	PREDICTED: E3 ubiquitin-protein ligase RFWD3 [Xenopus tropicalis]	3.51908	1.14e-19	-	-
TRINITY_DN26546_c1_g1_i1	3.73	PREDICTED: E3 ubiquitin-protein ligase RNF169 [Gallus gallus]	1.18476	0.0360253	-	-		TRINITY_DN20945_c0_g2_i1	5.6	peptidyl-tRNA hydrolase domain containing 1 [Xenopus laevis]	5.85528	8.11218e-07	GO:0003824(catalytic activity)	-		TRINITY_DN68890_c10_g1_i1	19.42	PREDICTED: uncharacterized protein LOC100145576 [Xenopus tropicalis]	2.10684	0.015861	-	-
TRINITY_DN19419_c0_g2_i1	1.22	PREDICTED: GPI-anchor transamidase isoform X1 [Alligator mississippiensis]	1.75145	0.00124949	-	Glycan biosynthesis and metabolism		TRINITY_DN56171_c0_g1_i2	1.28	PREDICTED: coiled-coil and C2 domain-containing protein 2A [Xenopus tropicalis]	1.60094	3.31295e-11	-	-		TRINITY_DN52976_c0_g1_i2	2.18	PREDICTED: F-box only protein 22 [Chelonia mydas]	1.47076	4.1e-10	-	-
TRINITY_DN50647_c0_g1_i1	0.82	PREDICTED: GPI mannosyltransferase 2 [Chelonia mydas]	1.62933	0.000967511	-	Glycan biosynthesis and metabolism		TRINITY_DN68760_c4_g4_i2	8.75	PREDICTED: F-box/WD repeat-containing protein 4 isoform X1 [Xenopus tropicalis]	1.91097	0.0320099	-	-		TRINITY_DN68263_c5_g11_i1	2.89	THUMP domain-containing protein 3 [Xenopus tropicalis]	1.67951	2.77e-06	-	-
TRINITY_DN26220_c0_g1_i1	17.3	PREDICTED: E3 ubiquitin-protein ligase RNF25 [Parus major]	2.52966	0.00457279	-	-		TRINITY_DN68020_c0_g1_i2	3.98	PREDICTED: nuclear pore complex protein Nup160 isoform X1 [Chrysemys picta bellii]	1.93369	8.31644e-08	-	Translation		TRINITY_DN624_c0_g2_i1	10.19	F-box protein 7 [Xenopus laevis]	1.78719	3.55e-05	-	-
TRINITY_DN53430_c0_g1_i1	0.98	PREDICTED: protein SPT2 homolog [Alligator sinensis]	3.39219	2.03077e-05	-	-		TRINITY_DN2430_c0_g1_i1	7.4	PREDICTED: uncharacterized protein C1orf131 homolog [Xenopus tropicalis]	1.64488	0.0426997	-	-		TRINITY_DN65119_c1_g1_i1	5.01	abhydrolase domain-containing protein 16A [Xenopus tropicalis]	2.93778	4.39e-05	-	-
TRINITY_DN39182_c0_g3_i4	15.67	HAUS augmin like complex subunit 7 [Xenopus laevis]	2.75952	5.54636e-10	-	-		TRINITY_DN67916_c6_g1_i2	6.7	PREDICTED: ensconsin isoform X2 [Xenopus tropicalis]	1.59292	0.00114671	-	-		TRINITY_DN65922_c0_g2_i1	1.79	PREDICTED: PTB domain-containing engulfment adapter protein 1 isoform X1 [Charadrius vociferus]	5.178	1.62e-07	-	-
TRINITY_DN38552_c0_g1_i2	0.98	PREDICTED: RAB6-interacting golgin [Chrysemys picta bellii]	2.30162	9.62774e-06	-	-		TRINITY_DN65133_c0_g2_i1	1.49	PREDICTED: deformed epidermal autoregulatory factor 1 homolog isoform X2 [Xenopus tropicalis]	2.51776	0.033812	-	-		TRINITY_DN57599_c0_g1_i1	4.01	PREDICTED: RAB6-interacting golgin isoform X2 [Xenopus tropicalis]	1.46855	0.007318	-	-
TRINITY_DN47870_c0_g1_i1	32.77	PREDICTED: UBX domain-containing protein 1 [Gekko japonicus]	2.50754	0.000168104	-	-		TRINITY_DN67841_c1_g1_i3	7.16	HEAT repeat-containing protein 3 [Xenopus tropicalis]	2.28807	1.39217e-10	-	-		TRINITY_DN60028_c0_g1_i1	2.42	dnaJ homolog subfamily C member 28 [Xenopus tropicalis]	1.87647	0.047905	-	-
TRINITY_DN24191_c0_g2_i1	16.49	PREDICTED: protein ARV1 [Chrysemys picta bellii]	1.98097	0.00128105	-	-		TRINITY_DN67808_c6_g3_i2	18.7	PREDICTED: uncharacterized protein LOC100145576 [Xenopus tropicalis]	1.87499	0.0164027	-	-		TRINITY_DN178349_c0_g1_i1	7.05	PREDICTED: transmembrane protein 70, mitochondrial [Xenopus tropicalis]	2.62687	2.59e-05	-	-
								TRINITY_DN54059_c0_g1_i1	9.02	dnaJ homolog subfamily C member 24 [Xenopus tropicalis]	2.4467	0.010015	-	-		TRINITY_DN177931_c0_g1_i1	0.36	PREDICTED: IQ domain-containing protein G [Xenopus tropicalis]	4.00184	8.42e-05	-	-
								TRINITY_DN70360_c8_g1_i2	41.9	PREDICTED: arginine/serine-rich protein PNISR isoform X1 [Corvus brachyrhynchos]	1.7991	0.0321763	-	-
								TRINITY_DN69714_c4_g1_i1	3.2	PREDICTED: NCK-interacting protein with SH3 domain isoform X1 [Xenopus tropicalis]	2.9323	0.034193	-	-
								TRINITY_DN45818_c0_g1_i1	31.28	coiled-coil domain-containing protein 6 [Xenopus tropicalis]	11.02	3.20406e-20	-	Cancers
								TRINITY_DN139473_c0_g1_i1	14.54	major facilitator superfamily domain containing 12 [Xenopus laevis]	3.17032	5.80991e-05	-	-
								TRINITY_DN69309_c1_g2_i3	4.95	PREDICTED: biotin--protein ligase isoform X1 [Xenopus tropicalis]	1.93366	0.0209843	-	Metabolism of cofactors and vitamins
								TRINITY_DN69986_c11_g1_i1	12.83	abhydrolase domain-containing protein 16A [Xenopus tropicalis]	3.00075	7.94256e-15	-	-
								TRINITY_DN65636_c0_g1_i2	1.37	CapZ-interacting protein [Xenopus laevis]	4.05609	0.00468891	-	-
								TRINITY_DN125447_c0_g1_i1	11.98	PREDICTED: transmembrane protein 126A [Lepisosteus oculatus]	2.31141	0.000105935	-	-
								TRINITY_DN63622_c0_g1_i1	16.14	craniofacial development protein 1 [Xenopus tropicalis]	1.78476	5.30949e-05	-	-
